# Supplementary material for: Integrating Proteome-Wide Association Studies and Single-Cell Transcriptomics Identifies GSTT2B as a Causal Mediator and Prioritizes COL4A1 in Diabetic Retinopathy
Source: Int J Mol Sci. 2026 Jul 10;27(14):6178. doi: 10.3390/ijms27146178 (PMC13411056; doi:10.3390/ijms27146178)
Supplement: Supplementary file 1 [file ijms-27-06178-s001.zip]

Archive with 1 entries (1 files):
- sp.tables.xls
