# Supplementary material for: Integrating Proteome-Wide Association Studies and Single-Cell Transcriptomics Identifies GSTT2B as a Causal Mediator and Prioritizes COL4A1 in Diabetic Retinopathy
Source: Int J Mol Sci. 2026 Jul 10;27(14):6178. doi: 10.3390/ijms27146178 (PMC13411056; doi:10.3390/ijms27146178)
Supplement: Supplementary file 1 [file ijms-27-06178-s001.zip › sp.tables.xls]

## Sheet: Table S1
Table S1. Heritability estimates for 1,715 proteins derived from GCTA analysis
*Definitions of column headings:Protein: Gene symbols of the protein; CHR: Chromosome number; P0: Start position (bp) of the gene encoding the protein; P1: End position (bp) of the gene encoding the protein; N: Sample size of proteins in the UKB-PPP dataset; HSQ: Estimated heritability of protein abundance; HSQ_P: P-value for the heritability estimate of the protein.
Protein	CHR	P0	P1	N	HSQ	HSQ_P
AGRN	1	955503	991498	49026	0.0739	< 1E-18
TNFRSF4	1	1146706	1149518	48604	0.0148	< 1E-18
A1BG	19	58856544	58864865	43681	0.0829	1.06e-11
AAMDC	11	77532155	77629478	42394	0.0879	< 1E-18
AARSD1	17	41102543	41116515	50012	0.0082	3.85e-12
ABHD14B	3	52002526	52017425	50059	0.0804	9.38e-15
ABO	9	136125788	136150630	43148	0.4742	< 1E-18
ACAA1	3	38144620	38178733	48951	0.0064	2.42e-06
ACADM	1	76190032	76253260	42728	0.0034	4.26e-05
ACADSB	10	124768495	124817827	42744	0.0405	< 1E-18
ACAN	15	89346674	89418585	48692	0.021	< 1E-18
ACE	17	61554422	61575741	42387	0.0931	< 1E-18
ACHE	7	100487615	100494594	43267	0.056	< 1E-18
ACOX1	17	73937588	73975444	50423	0.0023	0.0061343
ACP1	2	264140	278283	41463	0.0735	< 1E-18
ACP5	19	11685475	11689823	50345	0.1132	< 1E-18
ACP6	1	147101453	147142618	50589	0.7388	< 1E-18
ACRBP	12	6747241	6756626	43027	0.0222	< 1E-18
ACTA2	10	90694831	90751096	49163	0.0073	4.08e-05
ACVRL1	12	52300692	52317145	49496	0.0949	< 1E-18
ACY1	3	52017294	52023218	50616	0.0032	0.0010251
ACY3	11	67410026	67418130	42388	0.121	< 1E-18
ACYP1	14	75519924	75536186	42226	0.0194	< 1E-18
ADA	20	43248163	43280874	50033	0.3526	< 1E-18
ADAM12	10	127700950	128077024	41508	0.0206	< 1E-18
ADAM15	1	155023042	155035251	48035	0.4969	< 1E-18
ADAM22	7	87563458	87832204	49654	0.1862	< 1E-18
ADAM23	2	207308263	207485854	50508	0.4113	< 1E-18
ADAM8	10	135075907	135090372	50923	0.0817	< 1E-18
ADAM9	8	38854388	38962663	42727	0.0176	< 1E-18
ADAMTS13	9	136279478	136324524	50267	0.0857	< 1E-18
ADAMTS15	11	130318869	130346536	48552	0.011	6.62e-13
ADAMTS16	5	5140443	5320417	47170	0.0286	< 1E-18
ADAMTS4	1	161154098	161168846	42248	0.0123	2.77e-11
ADAMTS8	11	130274820	130298888	49075	0.2191	< 1E-18
ADAMTSL2	9	136397286	136440641	43118	0.0125	1.27e-08
ADAMTSL4	1	150521845	150533413	42821	0.1214	< 1E-18
ADAMTSL5	19	1505017	1513603	40652	0.0826	< 1E-18
ADD1	4	2845584	2931803	42810	0.0088	2.59e-14
ADGRB3	6	69345259	70099403	50002	0.5279	< 1E-18
ADGRD1	12	131438452	131626014	41937	0.1529	< 1E-18
ADGRE1	19	6887577	6940470	42311	0.0645	< 1E-18
ADGRE2	19	14843205	14889353	50111	0.094	< 1E-18
ADGRE5	19	14491313	14519537	49855	0.0296	< 1E-18
ADGRG1	16	57644564	57699492	49268	0.0048	0.0037584
ADH1B	4	100226121	100273917	43029	0.0065	0.00013074
ADH4	4	100044808	100078949	49597	0.0105	< 1E-18
ADIPOQ	3	186560479	186576252	43037	0.0578	< 1E-18
ADM	11	10326227	10328944	50201	0.0317	< 1E-18
AFAP1	4	7760441	7941653	41112	0.3023	< 1E-18
AFM	4	74347400	74369718	43348	0.0188	2.62e-10
AFP	4	74296855	74321891	49415	0.0271	< 1E-18
AGER	6	32148745	32152101	49632	0.0863	4.23e-10
AGR2	7	16831435	16873057	46676	0.0054	1.35e-06
AGRP	16	67516474	67517716	51544	0.0456	2.86e-13
AGT	1	230838269	230850043	43091	0.1369	< 1E-18
AGXT	2	241807896	241819919	49548	0.023	< 1E-18
AHCY	20	32868074	32899608	49836	0.0608	< 1E-18
AHNAK	11	62201014	62323707	42580	0.0253	< 1E-18
AHNAK2	14	105403581	105444694	41657	0.0335	< 1E-18
AHSG	3	186330712	186339107	42723	0.1732	< 1E-18
AHSP	16	31539185	31540124	50263	0.0397	3.53e-14
AIF1	6	31582961	31584798	49870	0.0162	8.49e-14
AIF1L	9	133971863	133998539	41216	0.0209	< 1E-18
AKR7L	1	19592476	19600688	41884	0.0213	< 1E-18
AKT3	1	243651535	244014381	47866	0.0018	0.0052927
ALCAM	3	105085753	105295744	50147	0.0324	5.55e-17
ALDH1A1	9	75515578	75695358	49451	0.0064	1.85e-06
ALDH3A1	17	19641297	19652256	49873	0.0748	< 1E-18
ALDH5A1	6	24495080	24537435	43260	0.0109	< 1E-18
ALPP	2	233243244	233247599	49425	0.2277	< 1E-18
AMBN	4	71457973	71473005	49240	0.002	0.0048894
AMBP	9	116822407	116840752	49450	0.0122	1.44e-07
AMIGO2	12	47469490	47473734	48538	0.0358	< 1E-18
AMN	14	103388993	103399933	49081	0.3776	< 1E-18
AMPD3	11	10329860	10529126	43290	0.0529	< 1E-18
AMY2A	1	104159433	104168402	46982	0.2616	< 1E-18
AMY2B	1	104096437	104122156	45548	0.2597	< 1E-18
ANG	14	21152336	21167130	48531	0.1865	< 1E-18
ANGPT2	8	6357172	6420930	49151	0.027	< 1E-18
ANGPTL1	1	178818840	178840187	49717	0.0824	< 1E-18
ANGPTL2	9	129849611	129885162	49469	0.0094	2.55e-06
ANGPTL3	1	63063158	63071830	48920	0.0223	< 1E-18
ANGPTL4	19	8428173	8439257	50301	0.0438	< 1E-18
ANGPTL7	1	11249398	11256038	49439	0.0688	< 1E-18
ANKMY2	7	16639401	16685442	40744	0.0055	0.007623
ANPEP	15	90328120	90358633	49166	0.2262	< 1E-18
ANXA2	15	60639333	60695082	40068	0.126	< 1E-18
ANXA3	4	79472673	79531605	50533	0.0087	7.85e-08
ANXA4	2	69871557	70054232	48840	0.004	0.0020974
ANXA5	4	122589110	122618268	48422	0.0066	2.57e-07
AOC1	7	150521715	150558592	48841	0.0598	< 1E-18
AOC3	17	41003201	41010147	50515	0.2595	< 1E-18
AP1G2	14	24028774	24037279	42062	0.0108	5.63e-10
APBB1IP	10	26727132	26856732	50151	0.0199	< 1E-18
APCS	1	159557615	159558655	42395	0.0442	< 1E-18
APEX1	14	20923350	20925931	49471	0.0862	< 1E-18
APOA4	11	116691416	116694022	43334	0.0135	1.07e-13
APOBR	16	28505970	28510291	41879	0.4336	< 1E-18
APOC1	19	45417504	45422606	43351	0.058	1.9e-12
APOD	3	195295573	195311076	41051	0.0316	1.15e-12
APOE	19	45409011	45412650	43450	0.2372	< 1E-18
APOF	12	56754353	56756607	42365	0.3545	< 1E-18
APOH	17	64208151	64252643	49246	0.4187	< 1E-18
APOL1	22	36649056	36663576	43398	0.0875	< 1E-18
APOM	6	31620193	31625987	51199	0.0802	< 1E-18
APP	21	27252861	27543446	49107	0.0049	0.00025442
APPL2	12	105567074	105630016	41829	0.008	< 1E-18
APRT	16	88875747	88878352	48016	0.0049	0.0017243
AREG	4	75310851	75320726	48854	0.0133	< 1E-18
ARFIP1	4	153701089	153839615	42708	0.012	< 1E-18
ARG1	6	131894284	131905472	48923	0.0342	< 1E-18
ARG2	14	68086515	68118437	43677	0.0026	0.0041948
ARHGAP25	2	68906733	69053965	48201	0.007	1.78e-08
ARHGAP45	19	1065922	1086627	39963	0.0056	0.00035099
ARHGEF10	8	1772142	1906807	42057	0.0814	< 1E-18
ARHGEF5	7	144052381	144077725	42030	0.0807	< 1E-18
ARL2BP	16	57279010	57287547	41427	0.066	< 1E-18
ARSA	22	51061182	51066601	49653	0.5539	< 1E-18
ARSB	5	78073032	78281910	49370	0.1079	< 1E-18
ART3	4	76932337	77033955	50684	0.0555	< 1E-18
ASAH1	8	17913501	17942507	42996	0.173	< 1E-18
ASAH2	10	51942538	52008370	49202	0.3714	< 1E-18
ASGR1	17	7076750	7082883	49321	0.0207	3.03e-11
ASGR2	17	7004641	7019019	43505	0.0834	< 1E-18
ASPN	9	95218487	95244788	43923	0.0229	< 1E-18
ASPSCR1	17	79934683	79975282	43816	0.0222	< 1E-18
ASRGL1	11	62104920	62160884	42449	0.0464	< 1E-18
ATOX1	5	151121877	151152093	49661	0.0065	1.72e-12
ATP6V1G2	6	31512239	31516204	42951	0.005	6.09e-07
ATRAID	2	27434895	27440046	43840	0.0649	< 1E-18
ATRN	20	3451687	3631769	43679	0.1304	< 1E-18
ATXN10	22	46067678	46241187	47728	0.0038	6.94e-05
ATXN3	14	92504996	92572965	42759	0.0305	< 1E-18
AXL	19	41725108	41767671	50119	0.0498	< 1E-18
AZU1	19	825097	832018	46704	0.0088	4.65e-05
B2M	15	45003675	45011075	43974	0.0022	0.0031922
B3GNT7	2	232260254	232265875	40779	0.1631	< 1E-18
B4GALT1	9	33104080	33167354	50134	0.0188	< 1E-18
B4GAT1	11	66112843	66115163	50249	0.0695	< 1E-18
BAIAP2	17	79008922	79091232	48474	0.0052	0.0029342
BANK1	4	102332443	102995969	49886	0.0153	8.55e-07
BCAM	19	45312316	45324677	50105	0.0512	1.07e-08
BCAN	1	156611182	156629324	50143	0.0288	< 1E-18
BCAT1	12	24962956	25102393	43083	0.0948	< 1E-18
BCHE	3	165490692	165555260	42710	0.12	< 1E-18
BCL2L15	1	114420790	114430169	41483	0.0112	< 1E-18
BCR	22	23521891	23660224	48935	0.0024	0.0056274
BGLAP	1	156211753	156213112	43942	0.0743	< 1E-18
BIN2	12	51674822	51718452	50320	0.0046	3.58e-07
BLMH	17	28575213	28619074	51099	0.1113	< 1E-18
BLVRB	19	40953696	40971747	50429	0.0045	8.28e-05
BMP10	2	69092613	69098649	41959	0.023	< 1E-18
BMP6	6	7727030	7881655	48115	0.0134	< 1E-18
BMPER	7	33944523	34195484	41952	0.0616	< 1E-18
BOC	3	112929850	113006306	48614	0.0501	< 1E-18
BOLA1	1	149859440	149872351	40932	0.0055	6.21e-09
BPIFA2	20	31749574	31769218	40648	0.0956	1.04e-14
BPIFB1	20	31861286	31897684	49663	0.1471	< 1E-18
BPIFB2	20	31595406	31611515	43256	0.1003	< 1E-18
BRSK2	11	1411129	1483919	43498	0.1895	< 1E-18
BSG	19	571277	583493	48496	0.0091	3.21e-05
BST1	4	15704573	15739936	50260	0.6062	< 1E-18
BST2	19	17513748	17516457	49554	0.0123	1.38e-12
BTC	4	75669969	75719896	48644	0.1116	< 1E-18
BTD	3	15642848	15687329	43305	0.4902	< 1E-18
BTN1A1	6	26501449	26510650	44119	0.0128	< 1E-18
BTN2A1	6	26458132	26476849	51294	0.062	< 1E-18
BTN3A2	6	26365387	26378548	51002	0.2868	< 1E-18
C1QA	1	22962999	22966101	46455	0.0677	< 1E-18
C1QL2	2	119913819	119916465	41432	0.0327	< 1E-18
C1QTNF1	17	77018896	77045870	47010	0.0364	< 1E-18
C1QTNF5	11	119209649	119211650	41583	0.0104	2.58e-05
C1QTNF9	13	24881304	24896673	41789	0.5189	< 1E-18
C1R	12	7187513	7245203	43768	0.033	< 1E-18
C1RL	12	7242183	7261869	43691	0.2431	< 1E-18
C1S	12	7096351	7178336	43787	0.0781	< 1E-18
C2	6	31865562	31913449	51199	0.2878	< 1E-18
C2CD2L	11	118972908	118989254	48076	0.0043	0.00014815
C2orf69	2	200775979	200820658	41550	0.0064	4.09e-05
C3	19	6677715	6730573	40577	0.0067	9.35e-05
C4BPB	1	207262187	207273338	49965	0.0524	8.9e-10
C5	9	123714613	123812554	44032	0.0212	< 1E-18
C7	5	40909354	40983041	42830	0.3067	< 1E-18
C7orf50	7	1036622	1177896	43240	0.0304	< 1E-18
C8B	1	57394883	57431813	43296	0.2348	< 1E-18
C9	5	39284364	39424970	43116	0.0156	2.15e-10
CA1	8	86239837	86291243	47573	0.0078	3.3e-08
CA12	15	63613577	63674360	49744	0.0611	< 1E-18
CA13	8	86132816	86196302	48229	0.0256	< 1E-18
CA14	1	150229554	150237478	50671	0.0702	< 1E-18
CA2	8	86376081	86393722	49936	0.012	1.73e-12
CA3	8	86285665	86361269	49286	0.0629	1.5e-13
CA4	17	58227297	58248260	51371	0.0518	< 1E-18
CA5A	16	87915152	87970135	46939	0.2498	< 1E-18
CA6	1	9005926	9035151	48200	0.3117	< 1E-18
CA9	9	35673853	35681156	50275	0.0269	2.78e-10
CACNB3	12	49207577	49222724	43736	0.0068	3.88e-09
CACYBP	1	174968300	174980851	42521	0.0079	2.29e-08
CALB1	8	91070836	91107703	49842	0.0265	4.08e-10
CALCA	11	14988214	14993900	49327	0.0095	4.66e-09
CALCB	11	14926543	15103888	42955	0.0096	9.55e-06
CALCOCO1	12	54102301	54121529	49687	0.0073	9.44e-07
CAMKK1	17	3763609	3798185	49080	0.06	< 1E-18
CANT1	17	76987799	77005949	46847	0.0093	2.18e-08
CAPG	2	85621871	85645555	48888	0.3538	< 1E-18
CAPS	19	5911718	5915888	42622	0.0043	0.0011873
CARHSP1	16	8946799	8962869	47729	0.007	8.04e-07
CASP1	11	104896170	104905977	49193	0.0024	0.0028687
CASP10	2	202047604	202094129	49100	0.0128	< 1E-18
CASP3	4	185548850	185570663	49505	0.0098	3.5e-10
CASP7	10	115438921	115490666	42665	0.0081	1.71e-09
CASP8	2	202098166	202152434	50533	0.0492	< 1E-18
CASP9	1	15817327	15853029	42137	0.0033	0.0001445
CAT	11	34460472	34493609	42669	0.0357	< 1E-18
CBLN4	20	54572496	54580528	50215	0.0457	< 1E-18
CBS	21	44473301	44497053	41536	0.0138	8.58e-11
CC2D1A	19	14017014	14041692	48726	0.006	0.0015887
CCDC134	22	42196683	42222303	43593	0.0017	0.0051163
CCDC50	3	191046866	191116459	42829	0.0047	0.0028373
CCDC80	3	112315641	112368377	50238	0.0119	2.4e-09
CCL11	17	32612687	32615353	49678	0.015	8.24e-13
CCL13	17	32683471	32685629	49622	0.0709	< 1E-18
CCL14	17	34310327	34314040	49695	0.1396	< 1E-18
CCL15	17	34323476	34329084	50260	0.524	< 1E-18
CCL17	16	57438679	57449974	48959	0.0403	< 1E-18
CCL18	17	34391640	34399392	48823	0.1219	< 1E-18
CCL2	17	32582237	32584222	48745	0.007	0.00019131
CCL21	9	34709002	34710121	50504	0.0113	5.95e-09
CCL22	16	57392684	57400102	48799	0.0218	< 1E-18
CCL23	17	34340096	34345005	49874	0.2964	< 1E-18
CCL24	7	75440983	75452674	50512	0.7287	< 1E-18
CCL25	19	8117651	8127534	50403	0.2421	< 1E-18
CCL26	7	75398851	75419214	50223	0.0191	2.5e-10
CCL27	9	34661877	34664045	50260	0.0548	< 1E-18
CCL28	5	43376747	43412493	49583	0.0031	0.0013826
CCL3	17	34415602	34417515	49485	0.1896	< 1E-18
CCL4	17	34430983	34433014	49609	0.0764	< 1E-18
CCL5	17	34198495	34207797	50266	0.0069	< 1E-18
CCL7	17	32597240	32599261	49104	0.0143	2.11e-13
CCL8	17	32646055	32648421	49529	0.2853	< 1E-18
CCS	11	66360292	66373490	49475	0.0563	< 1E-18
CCT5	5	10250033	10266524	47550	0.0052	0.0028747
CD101	1	117544372	117579098	43243	0.4638	< 1E-18
CD109	6	74405508	74538040	49580	0.2465	< 1E-18
CD14	5	140011313	140013286	49413	0.0978	< 1E-18
CD160	1	145695798	145715614	49761	0.1221	< 1E-18
CD163	12	7623409	7656489	50333	0.0068	4.41e-09
CD164	6	109687717	109703660	50664	0.0134	< 1E-18
CD164L2	1	27705666	27709870	42320	0.0313	< 1E-18
CD177	19	43857811	43867324	50067	0.562	< 1E-18
CD1C	1	158259576	158263420	50453	0.0196	4.27e-15
CD200	3	112051194	112081659	50078	0.0517	5.55e-17
CD200R1	3	112640056	112693969	49455	0.5172	< 1E-18
CD207	2	71057345	71062952	48039	0.336	< 1E-18
CD209	19	7804880	7812450	49993	0.0961	< 1E-18
CD22	19	35810164	35838258	49988	0.0326	< 1E-18
CD226	18	67498394	67629039	41726	0.0422	< 1E-18
CD244	1	160799950	160832645	50645	0.0674	< 1E-18
CD248	11	66081958	66084515	43655	0.0035	0.0033934
CD27	12	6554033	6560884	49673	0.0552	< 1E-18
CD274	9	5450503	5470566	48425	0.1332	< 1E-18
CD276	15	73976307	74006859	49012	0.3071	< 1E-18
CD28	2	204571198	204603635	49147	0.0126	< 1E-18
CD2AP	6	47445525	47594999	50022	0.0329	< 1E-18
CD300A	17	72462555	72480935	41853	0.083	< 1E-18
CD300C	17	72537247	72542282	49913	0.2019	< 1E-18
CD300E	17	72606026	72619877	50039	0.0749	< 1E-18
CD300LF	17	72690450	72709117	50256	0.6014	< 1E-18
CD300LG	17	41924516	41940997	49934	0.1071	2.64e-14
CD302	2	160625141	160654766	50052	0.0808	< 1E-18
CD33	19	51728320	51747115	49386	0.6337	< 1E-18
CD34	1	208054317	208084747	49990	0.0048	0.00074039
CD36	7	79998891	80308593	41439	0.0511	< 1E-18
CD38	4	15779898	15854853	49506	0.1011	< 1E-18
CD4	12	6896024	6929974	50159	0.1	< 1E-18
CD40	20	44746911	44758502	50003	0.0672	< 1E-18
CD46	1	207925402	207968858	49506	0.0055	6.13e-06
CD48	1	160648536	160681641	50262	0.3583	< 1E-18
CD5	11	60869867	60895324	50286	0.0325	< 1E-18
CD55	1	207494853	207560149	48488	0.0446	< 1E-18
CD58	1	117057157	117113661	49686	0.0236	< 1E-18
CD59	11	33719807	33757991	47267	0.02	< 1E-18
CD5L	1	157800704	157868046	43061	0.055	< 1E-18
CD6	11	60739152	60787849	50642	0.3149	< 1E-18
CD69	12	9905082	9913497	50090	0.0022	0.0054929
CD7	17	80272744	80275478	42496	0.0869	< 1E-18
CD70	19	6583194	6604114	49319	0.4124	< 1E-18
CD72	9	35609530	35646807	42402	0.0251	< 1E-18
CD79B	17	62006100	62009714	50621	0.0146	< 1E-18
CD80	3	119243140	119278449	43671	0.0934	< 1E-18
CD83	6	14117487	14137149	47378	0.0202	< 1E-18
CD84	1	160510885	160549306	49443	0.0098	1.49e-09
CD86	3	121774213	121839986	43741	0.2038	< 1E-18
CD8A	2	87011733	87035519	49025	0.0574	< 1E-18
CDA	1	20915441	20945401	42431	0.096	< 1E-18
CDC27	17	45195069	45266788	48897	0.0057	8.5e-07
CDCP1	3	45123770	45187914	49644	0.0756	< 1E-18
CDH1	16	68771128	68869451	48728	0.0022	0.00025634
CDH15	16	89238175	89261900	49633	0.1262	< 1E-18
CDH17	8	95139399	95229531	50113	0.1271	< 1E-18
CDH2	18	25530930	25757410	49552	0.0268	8.06e-11
CDH23	10	73156691	73575704	42884	0.0111	9.74e-07
CDH3	16	68670092	68756519	50904	0.0194	6.91e-10
CDH5	16	66400525	66438689	50569	0.0186	1.02e-12
CDH6	5	31193857	31329253	48485	0.2097	< 1E-18
CDHR1	10	85954391	85979377	48765	0.0437	< 1E-18
CDHR2	5	175969512	176022975	49540	0.0103	< 1E-18
CDHR5	11	616565	626078	49974	0.3131	< 1E-18
CDKN1A	6	36644237	36655116	48754	0.02	3.39e-15
CDNF	10	14861249	14880574	48387	0.0423	< 1E-18
CDON	11	125825691	125933230	49948	0.0519	< 1E-18
CDSN	6	31082867	31088223	51475	0.227	< 1E-18
CEACAM1	19	43011456	43065386	50603	0.3829	< 1E-18
CEACAM16	19	45202421	45213986	43407	0.2224	< 1E-18
CEACAM19	19	45165545	45187631	43493	0.0235	< 1E-18
CEACAM20	19	45005729	45033811	43039	0.0166	1.19e-11
CEACAM5	19	42212504	42233718	47905	0.0775	< 1E-18
CEACAM6	19	42254885	42276113	43103	0.014	4.65e-13
CEACAM8	19	43084393	43099207	49605	0.0639	< 1E-18
CEBPB	20	48807271	48809226	48348	0.0042	0.00045888
CELA2A	1	15783223	15798586	43271	0.0075	4.43e-08
CELA3A	1	22328149	22339032	49828	0.0298	< 1E-18
CELSR2	1	109792641	109818372	42583	0.1233	< 1E-18
CENPF	1	214776538	214837931	42579	0.0028	0.003032
CEP112	17	63631656	64188202	41550	0.0108	< 1E-18
CEP170	1	243287730	243418650	42368	0.0034	8.39e-05
CEP85	1	26560644	26605529	49367	0.0107	3.81e-08
CES1	16	55836763	55867249	49947	0.1948	< 1E-18
CES2	16	66968347	66978999	50634	0.0059	0.0015288
CES3	16	66995140	67009051	50670	0.0204	4.44e-07
CETN3	5	89688078	89705603	43675	0.0114	< 1E-18
CFB	6	31913427	31919861	43680	0.1273	< 1E-18
CFD	19	859643	863630	41121	0.0153	3.8e-07
CFH	1	196621008	196716634	40888	0.0924	< 1E-18
CFHR5	1	196946686	196978804	43123	0.2031	< 1E-18
CFI	4	110661850	110723335	43225	0.0334	< 1E-18
CGREF1	2	27321757	27341983	50456	0.2541	< 1E-18
CHAC2	2	53994929	54002333	48337	0.0075	1.21e-08
CHAD	17	48541857	48546327	42055	0.0141	1.64e-09
CHCHD10	22	24108021	24110630	43138	0.0057	2.18e-05
CHCHD6	3	126423063	126679249	42651	0.0153	< 1E-18
CHGA	14	93389425	93401638	42828	0.0165	1.39e-14
CHGB	20	5892076	5906007	48556	0.1127	< 1E-18
CHI3L1	1	203148059	203155877	48641	0.1471	< 1E-18
CHIT1	1	203181955	203242769	49777	0.4397	< 1E-18
CHL1	3	238279	451100	48202	0.0921	< 1E-18
CHMP1A	16	89710839	89724253	49490	0.0058	2.13e-07
CHMP6	17	78965398	78983317	42893	0.0186	2.63e-09
CHRDL2	11	74407474	74442430	50496	0.0777	< 1E-18
CILP	15	65487096	65503826	43631	0.0426	< 1E-18
CKAP4	12	106631655	106698057	49338	0.0432	< 1E-18
CKB	14	103985996	103989448	43631	0.0507	< 1E-18
CLEC10A	17	6977856	6983626	49670	0.2529	< 1E-18
CLEC11A	19	51226586	51228975	48202	0.0389	2.14e-11
CLEC12A	12	10103915	10148293	42346	0.0792	< 1E-18
CLEC14A	14	38723308	38725574	48938	0.0074	8.01e-10
CLEC1A	12	10222153	10264226	49392	0.0503	1.11e-16
CLEC1B	12	10138241	10166023	50699	0.0151	< 1E-18
CLEC3B	3	45043040	45077563	42632	0.0512	1.46e-11
CLEC4A	12	8234865	8291203	48451	0.0556	< 1E-18
CLEC4C	12	7882011	7904201	49487	0.2608	< 1E-18
CLEC4D	12	8662071	8674962	47449	0.1737	< 1E-18
CLEC4G	19	7793843	7798792	49902	0.0647	< 1E-18
CLEC4M	19	7828035	7834491	43195	0.115	< 1E-18
CLEC5A	7	141627157	141646807	49893	0.04	< 1E-18
CLEC6A	12	8608522	8630926	46407	0.0986	< 1E-18
CLEC7A	12	10269376	10282857	50875	0.6155	< 1E-18
CLGN	4	141309609	141349122	41726	0.2171	< 1E-18
CLIC5	6	45866188	46048132	41740	0.0064	7.13e-09
CLIP2	7	73703805	73820273	49898	0.0148	3.09e-13
CLMP	11	122940573	123065989	49611	0.0785	< 1E-18
CLPS	6	35762759	35765121	49973	0.3798	< 1E-18
CLSPN	1	36185819	36235568	49283	0.002	0.0037735
CLSTN2	3	139654027	140296239	49806	0.1925	< 1E-18
CLSTN3	12	7282294	7311541	43593	0.185	< 1E-18
CLUL1	18	596988	650334	48526	0.3863	< 1E-18
CNDP1	18	72201675	72254448	49569	0.1794	< 1E-18
CNP	17	40118759	40129749	42195	0.0035	3.07e-08
CNPY4	7	99717236	99723134	50664	0.0258	< 1E-18
CNTN1	12	41086244	41466220	51128	0.0934	< 1E-18
CNTN2	1	205012065	205047412	49974	0.2803	< 1E-18
CNTN3	3	74311719	74570291	49145	0.0838	< 1E-18
CNTN4	3	2140497	3099640	48602	0.1331	< 1E-18
CNTN5	11	98891683	100229616	49588	0.2111	< 1E-18
CNTNAP2	7	145813094	148118090	49726	0.1285	< 1E-18
COCH	14	31343720	31364271	42024	0.1092	< 1E-18
COL15A1	9	101705461	101833074	43327	0.029	< 1E-18
COL18A1	21	46825052	46933634	49948	0.0673	1.03e-13
COL24A1	1	86194916	86622626	43338	0.0648	2.94e-15
COL28A1	7	7395834	7575484	41301	0.3145	< 1E-18
COL2A1	12	48366748	48398269	42483	0.1867	< 1E-18
COL4A1	13	110801310	110959496	48476	0.0301	< 1E-18
COL5A1	9	137533620	137736689	40024	0.0474	< 1E-18
COL6A3	2	238232646	238323018	49738	0.0053	0.00029365
COL9A1	6	70924764	71012786	49592	0.0397	< 1E-18
COLEC12	18	316740	500722	48509	0.0726	5.24e-14
COMMD1	2	62115859	62374382	42306	0.0134	3.56e-06
COMP	19	18893583	18902123	48848	0.0494	< 1E-18
COMT	22	19929130	19957498	47651	0.0844	< 1E-18
COQ7	16	19078921	19091417	41755	0.0056	4.11e-09
CPA1	7	130020180	130027955	50445	0.0154	< 1E-18
CPA2	7	129906667	129929638	50172	0.1061	< 1E-18
CPA4	7	129932974	129964020	41590	0.3095	< 1E-18
CPB1	3	148508889	148577974	49986	0.0141	1.36e-14
CPB2	13	46627321	46679211	42782	0.1058	< 1E-18
CPE	4	166282346	166419472	49448	0.0444	< 1E-18
CPM	12	69235977	69365350	49283	0.0573	< 1E-18
CPOX	3	98239976	98312567	42557	0.0187	3.69e-14
CPPED1	16	12753656	12897874	49881	0.3784	< 1E-18
CPQ	8	97657455	98161882	42087	0.2478	< 1E-18
CPVL	7	29034847	29235067	49191	0.3615	< 1E-18
CPXM1	20	2774715	2781283	49459	0.0674	< 1E-18
CPXM2	10	125465723	125699783	42365	0.2241	< 1E-18
CR1	1	207669492	207813992	43241	0.1884	< 1E-18
CR2	1	207627575	207663240	50403	0.045	< 1E-18
CRACR2A	12	3715799	3873985	47761	0.0143	1.72e-15
CREG1	1	167498914	167523004	48793	0.0215	< 1E-18
CRELD1	3	9975506	9987097	40873	0.2241	< 1E-18
CRELD2	22	50311815	50321188	50122	0.1173	< 1E-18
CRH	8	67088617	67090960	48824	0.07	< 1E-18
CRHBP	5	76248538	76276983	48895	0.1655	< 1E-18
CRIM1	2	36583069	36778278	48760	0.014	< 1E-18
CRIP2	14	105939299	105946507	44276	0.0177	1.98e-07
CRISP2	6	49660071	49681303	50507	0.2356	< 1E-18
CRISP3	6	49695097	49712150	43204	0.2266	< 1E-18
CRKL	22	21271714	21308037	49759	0.0013	0.0059801
CRNN	1	152381719	152386739	48718	0.4072	< 1E-18
CRTAC1	10	99624757	99790585	50433	0.4509	< 1E-18
CRTAM	11	122709208	122743347	48517	0.114	< 1E-18
CRYBB1	22	26995242	27014052	43017	0.0103	7.9e-09
CRYGD	2	208986331	208989225	43244	0.4448	< 1E-18
CRYM	16	21250195	21314404	42190	0.0328	< 1E-18
CRYZL1	21	34961647	35016232	42141	0.0087	3.78e-06
CSF1	1	110452864	110473614	49545	0.029	< 1E-18
CSF1R	5	149432854	149492935	42781	0.0517	7.62e-10
CSF2	5	131409483	131411863	42010	0.0158	< 1E-18
CSF2RB	22	37309670	37336491	41194	0.6095	< 1E-18
CSF3	17	38171614	38174066	49508	0.0256	1.94e-13
CSF3R	1	36931644	36948879	41101	0.1461	< 1E-18
CSPG4	15	75966663	76005189	43684	0.0143	8.09e-14
CST1	20	23728190	23731905	37730	0.1716	< 1E-18
CST3	20	23607343	23619110	50094	0.0237	< 1E-18
CST5	20	23856572	23860387	48985	0.2962	< 1E-18
CST6	11	65779312	65780976	48872	0.0699	6.34e-11
CSTB	21	45192392	45196326	49210	0.2315	< 1E-18
CTBS	1	85015289	85040163	42245	0.3356	< 1E-18
CTHRC1	8	104383743	104395225	43110	0.0164	< 1E-18
CTRB1	16	75252898	75258822	49331	0.2229	< 1E-18
CTRC	1	15764935	15775737	49639	0.0758	1.54e-09
CTRL	16	67961543	67966317	44089	0.0271	< 1E-18
CTSB	8	11700033	11726957	47433	0.1648	< 1E-18
CTSC	11	88026760	88070955	49865	0.2952	< 1E-18
CTSD	11	1773982	1785803	46550	0.0672	< 1E-18
CTSE	1	206317459	206332104	41487	0.1134	< 1E-18
CTSF	11	66330934	66336312	49939	0.022	< 1E-18
CTSH	15	79213400	79241916	48419	0.7488	< 1E-18
CTSL	9	90340434	90346308	49321	0.0126	4.24e-13
CTSO	4	156845270	156875069	49667	0.0215	< 1E-18
CTSS	1	150702672	150738433	39905	0.2246	< 1E-18
CTSV	9	99791961	99801925	50632	0.0546	< 1E-18
CTSZ	20	57570240	57582302	48492	0.0106	5.26e-06
CX3CL1	16	57406370	57418960	48903	0.0279	< 1E-18
CXADR	21	18884700	18965897	48662	0.0062	5.47e-08
CXCL1	4	74735110	74736959	49769	0.1612	< 1E-18
CXCL10	4	76942270	76944650	50792	0.0057	8.42e-08
CXCL11	4	76954835	76962568	51036	0.0399	< 1E-18
CXCL12	10	44865613	44881941	49255	0.0348	< 1E-18
CXCL14	5	134906369	134914969	48241	0.0264	< 1E-18
CXCL16	17	4636821	4643217	50894	0.0648	< 1E-18
CXCL17	19	42932440	42947200	51167	0.0251	1.74e-13
CXCL3	4	74902306	74904524	49776	0.0043	0.00071654
CXCL5	4	74861359	74864496	49580	0.074	< 1E-18
CXCL6	4	74702214	74714781	50453	0.2263	< 1E-18
CXCL8	4	74606223	74609433	49455	0.0075	1.93e-11
CXCL9	4	76922428	76928641	50833	0.0248	1.12e-13
CYB5R2	11	7686331	7698453	42363	0.0701	< 1E-18
CYTL1	4	5016313	5021199	42222	0.345	< 1E-18
DAG1	3	49506136	49573051	51247	0.0019	2.33e-05
DAPK2	15	64199235	64364232	42403	0.0696	< 1E-18
DAPP1	4	100737990	100791311	50357	0.0066	9.32e-09
DBH	9	136501482	136524466	43110	0.6664	< 1E-18
DBI	2	120124497	120130136	49022	0.0601	< 1E-18
DBN1	5	176883609	176901402	41298	0.0041	3.3e-05
DBNL	7	44084239	44109055	50417	0.0031	0.0032939
DCBLD2	3	98514785	98620533	50173	0.0528	2.67e-14
DCC	18	49866542	51062273	42495	0.0173	1.11e-16
DCN	12	91534261	91576900	48885	0.0046	2.69e-05
DCTPP1	16	30434940	30441396	50010	0.0028	5.71e-05
DCXR	17	79993012	79995608	50542	0.0026	0.0019788
DDAH1	1	85784164	86044046	49775	0.0224	< 1E-18
DDC	7	50526134	50633154	49616	0.0964	< 1E-18
DDHD2	8	38082736	38133076	42718	0.0035	1.79e-11
DDR1	6	30844198	30867933	51520	0.0565	4.94e-15
DDT	22	24313554	24322660	43568	0.0216	< 1E-18
DDX58	9	32455703	32526322	48753	0.0604	< 1E-18
DECR1	8	91013633	91064320	50021	0.0033	0.00049873
DHRS4L2	14	24439083	24475617	42813	0.029	< 1E-18
DKK1	10	54074056	54077802	49560	0.0081	1.37e-08
DKK3	11	11984653	12031316	49113	0.1001	< 1E-18
DKK4	8	42231586	42234750	49960	0.0205	< 1E-18
DKKL1	19	49865040	49878373	49801	0.5361	< 1E-18
DLK1	14	101192042	101204561	48800	0.0857	< 1E-18
DLL1	6	170591294	170615653	49441	0.0441	< 1E-18
DNAJA4	15	78556428	78574538	42938	0.0136	1.11e-16
DNAJB1	19	14625582	14640582	49309	0.0059	9.36e-05
DNAJB6	7	157128075	157210133	41666	0.0161	< 1E-18
DNAJC21	5	34929698	34959069	42514	0.0053	2.78e-06
DNAJC6	1	65713902	65881552	42155	0.0065	1.44e-05
DNER	2	230222345	230579274	49016	0.0579	< 1E-18
DNM1	9	130953934	131017527	43442	0.0372	< 1E-18
DNMBP	10	101635334	101769676	50142	0.0118	1.29e-12
DNPH1	6	43193367	43197222	50783	0.0367	< 1E-18
DOK2	8	21766384	21771371	47699	0.0022	0.0086233
DPEP1	16	89679716	89704864	49510	0.4447	< 1E-18
DPEP2	16	68021297	68034489	50364	0.2324	< 1E-18
DPP10	2	115199876	116603328	49874	0.0757	< 1E-18
DPP4	2	162848751	162931052	48655	0.045	< 1E-18
DPP6	7	153584182	154685995	48648	0.0362	< 1E-18
DPP7	9	140004994	140009629	45087	0.054	1.14e-12
DPT	1	168664697	168698502	50335	0.0942	< 1E-18
DPY30	2	32092878	32264881	50293	0.0029	0.0044639
DRAXIN	1	11751786	11785914	48429	0.17	< 1E-18
DSC2	18	28638806	28682378	48699	0.0613	< 1E-18
DSCAM	21	41382926	42219065	42370	0.127	< 1E-18
DSG2	18	29078006	29128971	49266	0.0211	< 1E-18
DSG3	18	29027758	29058665	49384	0.0302	< 1E-18
DSG4	18	28956740	28994875	48984	0.0125	8.31e-08
DTD1	20	18548097	18744561	42554	0.0093	< 1E-18
DTX3	12	57998405	58003587	49697	0.0306	1.63e-12
DUSP13	10	76854190	76868979	43120	0.0237	< 1E-18
DXO	6	31937587	31940069	44303	0.1485	< 1E-18
DYNLT1	6	159057506	159065771	42529	0.0026	0.00024976
EBAG9	8	110551940	110578225	49972	0.0032	0.00029214
ECE1	1	21543740	21671997	48519	0.0051	0.00011601
ECHDC3	10	11784365	11806069	42247	0.1586	< 1E-18
ECHS1	10	135175984	135187193	42742	0.0248	< 1E-18
ECI2	6	4115923	4135831	41288	0.0254	< 1E-18
ECM1	1	150480538	150486265	42768	0.1069	< 1E-18
EDAR	2	109510927	109605828	49815	0.2828	< 1E-18
EDDM3B	14	21236586	21239107	41995	0.0116	3.79e-10
EDIL3	5	83236373	83680611	47686	0.0073	3.15e-06
EDN1	6	12290596	12297427	42183	0.0275	< 1E-18
EFCAB14	1	47140831	47184736	43803	0.0385	< 1E-18
EFCAB2	1	245133007	245290466	40597	0.0373	< 1E-18
EFEMP1	2	56093102	56151274	49382	0.0166	< 1E-18
EFHD1	2	233470767	233547491	42805	0.0757	< 1E-18
EFNA1	1	155099936	155107333	48667	0.0385	< 1E-18
EFNA4	1	155036207	155042029	48513	0.0051	0.00015574
EGF	4	110834040	110933422	49667	0.0068	4.24e-13
EGFL7	9	139553308	139567130	47493	0.0187	2.19e-10
EGFLAM	5	38258511	38465123	41331	0.0865	< 1E-18
EGFR	7	55086714	55279321	50199	0.0369	< 1E-18
EGLN1	1	231499497	231560790	49713	0.0081	6.16e-08
EHBP1	2	62900986	63273622	43194	0.0144	< 1E-18
EHD3	2	31457203	31492313	40814	0.0123	1.05e-09
EIF2AK2	2	37326353	37384208	42641	0.0117	1.46e-11
EIF2AK3	2	88856259	88927094	41612	0.0119	< 1E-18
EIF4G3	1	21132785	21503381	42936	0.0024	9.61e-05
EIF5	14	103799881	103811362	42109	0.0049	0.0033831
ELN	7	73442119	73484237	43539	0.0505	< 1E-18
ELOA	1	24069645	24088549	49103	0.0031	0.00064763
ENAH	1	225674537	225840844	49437	0.0078	3.46e-11
ENDOU	12	48103517	48119350	39785	0.0445	< 1E-18
ENG	9	130577291	130617035	50897	0.065	< 1E-18
ENO1	1	8921061	8939308	48611	0.0037	0.00012535
ENO2	12	7022909	7032861	50883	0.0087	< 1E-18
ENO3	17	4851387	4860426	42659	0.0245	< 1E-18
ENPEP	4	111286889	111486441	41589	0.0041	0.0027794
ENPP2	8	120569326	120685693	51043	0.038	< 1E-18
ENPP5	6	46126924	46138708	50054	0.6436	< 1E-18
ENPP6	4	185009859	185142383	41099	0.0695	< 1E-18
ENPP7	17	77704681	77716021	44888	0.3441	< 1E-18
ENTPD2	9	139942550	139948497	40705	0.0567	2.47e-13
ENTPD5	14	74424713	74486102	49525	0.0811	< 1E-18
ENTPD6	20	25176329	25207365	49789	0.5865	< 1E-18
EPCAM	2	47572297	47614740	49431	0.0037	0.0012939
EPHA1	7	143087382	143105985	50147	0.0817	< 1E-18
EPHA2	1	16450832	16482582	48579	0.0075	9.41e-10
EPHA4	2	222282747	222438922	41513	0.02	< 1E-18
EPHB4	7	100400187	100425143	51470	0.0296	< 1E-18
EPHB6	7	142552823	142568847	49962	0.0527	< 1E-18
EPHX2	8	27348296	27403081	49114	0.0059	1.94e-07
EPO	7	100318423	100321323	50718	0.0118	2.83e-11
EPPK1	8	144939497	144952632	41947	0.3832	< 1E-18
EPS8L2	11	694438	727727	50426	0.0561	< 1E-18
ERBB2	17	37844167	37886679	50688	0.0765	< 1E-18
ERBB3	12	56473641	56497289	50302	0.1656	< 1E-18
ERBB4	2	212240442	213403565	49850	0.0528	< 1E-18
EREG	4	75230860	75254468	48887	0.003	0.0025593
ERMAP	1	43282795	43310660	42368	0.0131	1.12e-12
ERN1	17	62116502	62208179	43754	0.0154	8.71e-13
ERP44	9	102741461	102861322	50233	0.0044	1.53e-05
ESAM	11	124622479	124632186	49590	0.0318	< 1E-18
ESM1	5	54273692	54318499	49943	0.059	< 1E-18
ESYT2	7	158523686	158622944	43276	0.0149	< 1E-18
EVI5	1	92974253	93257961	42507	0.0085	1.43e-14
EXTL1	1	26346375	26362955	42175	0.0386	< 1E-18
EZR	6	159186773	159240444	50622	0.0203	< 1E-18
F10	13	113777128	113803843	43000	0.0484	< 1E-18
F11	4	187187099	187209960	42210	0.0612	< 1E-18
F11R	1	160965001	160991138	50171	0.0037	0.00032684
F13B	1	197008321	197036397	43525	0.1089	< 1E-18
F2	11	46740730	46761056	43723	0.0117	2.12e-08
F2R	5	76011868	76031606	49188	0.0131	1.05e-11
F3	1	94994781	95007356	48597	0.0467	< 1E-18
F7	13	113760102	113774995	49491	0.1232	< 1E-18
FABP1	2	88422501	88427635	49305	0.0283	< 1E-18
FABP2	4	120238405	120243545	50172	0.0181	< 1E-18
FABP4	8	82390654	82395498	48769	0.0052	5.34e-06
FABP9	8	82370576	82373814	48152	0.007	9.54e-06
FADD	11	70049269	70053496	49362	0.0077	1.16e-08
FAM13A	4	89647106	90032549	43028	0.0284	< 1E-18
FAM171B	2	187558698	187630692	43684	0.0361	< 1E-18
FAM172A	5	92953775	93447404	42045	0.0056	2.22e-16
FAM20A	17	66531254	66597530	43172	0.0525	< 1E-18
FAM3B	21	42676139	42729358	47970	0.2235	< 1E-18
FAM3C	7	120988905	121036418	50232	0.0118	2.63e-08
FAM3D	3	58619673	58652575	42548	0.0794	< 1E-18
FAP	2	163027194	163101661	49883	0.0217	< 1E-18
FAS	10	90750339	90775542	50495	0.0539	4.21e-14
FASLG	1	172628158	172636014	48393	0.0112	3.35e-08
FBLN2	3	13590631	13679922	42963	0.0686	< 1E-18
FBN2	5	127593601	127994878	41695	0.0283	< 1E-18
FBP1	9	97365415	97402531	50112	0.056	< 1E-18
FCAMR	1	207131310	207143970	43116	0.0693	< 1E-18
FCAR	19	55385704	55401838	49314	0.3684	< 1E-18
FCER1A	1	159259504	159278014	42909	0.0126	8.22e-15
FCER2	19	7753644	7767032	49862	0.1119	< 1E-18
FCGR2A	1	161475220	161493803	50220	0.5314	< 1E-18
FCGR2B	1	161632937	161648444	48630	0.1161	< 1E-18
FCGR3B	1	161592986	161601753	49961	0.4004	< 1E-18
FCN1	9	137797736	137809809	40893	0.1104	< 1E-18
FCN2	9	137772658	137779366	46761	0.2995	< 1E-18
FCRL1	1	157764193	157789895	49651	0.0454	< 1E-18
FCRL2	1	157715523	157746922	49957	0.1513	< 1E-18
FCRL3	1	157644111	157670647	48699	0.3127	< 1E-18
FCRL5	1	157483167	157522310	49671	0.0871	< 1E-18
FCRL6	1	159770301	159786041	49196	0.2277	< 1E-18
FCRLB	1	161691353	161697933	48416	0.344	< 1E-18
FES	15	91426925	91439006	48068	0.0135	1.11e-16
FETUB	3	186353758	186370930	49303	0.1765	< 1E-18
FGA	4	155504278	155511918	41788	0.01	1.03e-13
FGF2	4	123747863	123819391	50275	0.2241	< 1E-18
FGF21	19	49258816	49261587	49842	0.0026	0.0092297
FGF23	12	4477393	4488894	49331	0.0087	5.85e-06
FGF5	4	81187753	81257834	48973	0.2708	< 1E-18
FGFBP1	4	15937192	15940363	49828	0.0381	< 1E-18
FGFBP2	4	15961866	15970932	43171	0.1604	< 1E-18
FGFBP3	10	93666346	93669240	43700	0.1244	< 1E-18
FGFR2	10	123237848	123357972	49325	0.0201	< 1E-18
FGFR4	5	176513887	176525145	41916	0.4943	< 1E-18
FGL1	8	17721889	17767874	43252	0.2062	< 1E-18
FGR	1	27938575	27961788	48762	0.0066	2.03e-07
FHIT	3	59735036	61237133	47832	0.0171	6.08e-14
FIS1	7	100882739	100895597	50647	0.0131	< 1E-18
FKBP1B	2	24272571	24286551	50614	0.025	< 1E-18
FKBP5	6	35541362	35696360	50103	0.0149	< 1E-18
FKBP7	2	179328391	179343327	49147	0.0031	0.00033273
FKBPL	6	32096484	32098068	44215	0.0022	0.00094058
FLRT2	14	85996488	86120770	48452	0.1133	< 1E-18
FLT1	13	28874481	29069282	48902	0.005	0.00081777
FLT3	13	28577411	28674729	48037	0.0035	0.00093098
FLT4	5	180028506	180076624	48725	0.0511	< 1E-18
FN1	2	216225163	216300895	42108	0.0664	< 1E-18
FNDC1	6	159590429	159693141	43082	0.1315	< 1E-18
FOLR1	11	71900602	71907367	50454	0.0151	1.17e-13
FOLR2	11	71927645	71932994	50926	0.0071	0.00064366
FOXO1	13	41044090	41240734	49518	0.0064	3.53e-05
FRZB	2	183698002	183731890	49270	0.3381	< 1E-18
FSHB	11	30252563	30256808	42298	0.0035	3.65e-05
FST	5	52776239	52782964	49954	0.0213	4.02e-14
FSTL1	3	120111140	120170100	42506	0.0212	< 1E-18
FSTL3	19	676365	683399	48075	0.0113	6.51e-06
FTCD	21	47556176	47575481	43983	0.0067	0.0001736
FUCA1	1	24171567	24194784	49659	0.0268	< 1E-18
FUOM	10	135168658	135171539	42943	0.0302	< 1E-18
FURIN	15	91411822	91426688	49387	0.0272	< 1E-18
FUT8	14	65877310	66210839	48773	0.4372	< 1E-18
FXN	9	71650175	71715094	43045	0.0058	2.57e-05
FXYD5	19	35645633	35660786	48364	0.066	< 1E-18
GAL	11	68451247	68458643	49911	0.0061	1.95e-05
GALNT10	5	153570290	153800544	49856	0.1375	< 1E-18
GALNT2	1	230193737	230417870	49389	0.0628	< 1E-18
GALNT3	2	166604101	166651192	48926	0.0755	< 1E-18
GALNT5	2	158114110	158170723	41937	0.0759	< 1E-18
GALNT7	4	174089904	174245118	48715	0.0049	6.24e-06
GART	21	34876238	34915797	42928	0.0109	9.37e-11
GAS2	11	22647188	22834601	41893	0.0047	0.00016071
GAS6	13	114523522	114567040	50491	0.0516	1.11e-16
GBP1	1	89518002	89531043	43668	0.0633	< 1E-18
GBP2	1	89571815	89616139	49498	0.0076	2.25e-10
GBP4	1	89646831	89664615	49190	0.235	< 1E-18
GC	4	72607410	72669758	43351	0.6084	< 1E-18
GCHFR	15	41056218	41059908	41555	0.0087	5.56e-14
GCNT1	9	79034766	79122332	49270	0.1167	< 1E-18
GDF15	19	18485541	18499986	49922	0.0817	2.78e-16
GDNF	5	37812779	37839788	46261	0.0651	< 1E-18
GFAP	17	42980529	42994305	49199	0.0121	2.96e-09
GFRA1	10	117816436	118032979	49982	0.0532	< 1E-18
GFRA2	8	21547915	21669869	47456	0.0942	< 1E-18
GFRA3	5	137588068	137610360	49148	0.0125	3.12e-09
GFRAL	6	55192267	55267291	42208	0.1716	< 1E-18
GGACT	13	101182418	101241782	42928	0.09	< 1E-18
GGCT	7	30536237	30544460	43001	0.0048	1.59e-07
GGH	8	63927638	63951730	48874	0.1361	< 1E-18
GGT1	22	24979718	25024972	49796	0.051	< 1E-18
GGT5	22	24615622	24641110	49784	0.1339	< 1E-18
GHR	5	42423879	42721980	42486	0.2305	< 1E-18
GHRL	3	10327359	10334631	47970	0.0515	< 1E-18
GIMAP7	7	150211918	150218161	42125	0.0586	< 1E-18
GIMAP8	7	150147718	150176480	41429	0.0122	5e-16
GIPC2	1	78445226	78604133	43495	0.0317	< 1E-18
GIPC3	19	3585551	3593539	42324	0.05	< 1E-18
GIT1	17	27900487	27921072	42834	0.0011	0.0026823
GKN1	2	69201705	69208106	47306	0.005	0.00065081
GLB1	3	33038100	33138722	49906	0.0262	< 1E-18
GLO1	6	38643701	38670917	49522	0.0455	< 1E-18
GLRX	5	95087023	95158709	49298	0.2834	< 1E-18
GLRX5	14	95999840	96011061	41701	0.0123	8.4e-08
GLT8D2	12	104382762	104457961	48941	0.0047	0.00012734
GM2A	5	150591711	150650001	42142	0.1576	< 1E-18
GMPR	6	16238811	16295780	49800	0.0568	< 1E-18
GMPR2	14	24701628	24708448	42381	0.0035	0.0014343
GNLY	2	85912298	85925977	49920	0.2863	< 1E-18
GNPDA1	5	141371314	141392606	41655	0.0058	7.37e-05
GNPDA2	4	44684217	44728612	42910	0.0521	< 1E-18
GOLGA3	12	133345495	133405444	43850	0.0257	7.63e-11
GORASP2	2	171784974	171823639	42626	0.0039	1.24e-05
GP1BA	17	4835592	4838325	50221	0.0131	3.06e-13
GP2	16	20320894	20339130	47919	0.0463	< 1E-18
GP5	3	194115550	194119083	41149	0.0095	7.03e-14
GP6	19	55525073	55549632	49381	0.0297	< 1E-18
GPA33	1	167022073	167135716	49651	0.0182	5e-16
GPC1	2	241375088	241407495	49650	0.0981	< 1E-18
GPC5	13	92050861	93525935	49410	0.2783	< 1E-18
GPHA2	11	64701943	64703360	43139	0.0235	< 1E-18
GPIHBP1	8	144295068	144299044	43455	0.0565	< 1E-18
GPNMB	7	23275586	23314727	48831	0.0933	< 1E-18
GPR37	7	124386051	124405681	49486	0.2305	< 1E-18
GPRC5C	17	72420990	72447792	42363	0.0127	3.27e-06
GRHPR	9	37422663	37436987	43447	0.0403	< 1E-18
GRIK2	6	101846664	102517958	43410	0.0322	< 1E-18
GRK5	10	120967101	121219254	48724	0.0291	< 1E-18
GRN	17	42422454	42430470	50172	0.04	< 1E-18
GRP	18	56887400	56898006	41483	0.0957	< 1E-18
GSN	9	123970072	124095121	43623	0.0343	< 1E-18
GSR	8	30535578	30585443	42905	0.0082	3.33e-12
GSTA1	6	52656462	52668708	50104	0.0277	< 1E-18
GSTA3	6	52761437	52774483	49079	0.0289	< 1E-18
GSTM4	1	110198703	110217458	41740	0.0365	< 1E-18
GSTP1	11	67351066	67354131	48997	0.012	< 1E-18
GSTT2B	22	24299601	24303373	43346	0.5441	< 1E-18
GUCA2A	1	42628362	42630389	49275	0.035	< 1E-18
GUSB	7	65425671	65447301	51181	0.0098	< 1E-18
GZMA	5	54398476	54406080	50437	0.0052	4.85e-06
GZMB	14	25100160	25103473	49941	0.0439	< 1E-18
GZMH	14	25075686	25078905	49173	0.0252	< 1E-18
HAGH	16	1845621	1877195	50642	0.0064	0.00012235
HAVCR1	5	156456424	156486130	50625	0.1539	< 1E-18
HAVCR2	5	156512843	156569880	50331	0.0387	3.62e-12
HBQ1	16	230452	231180	48646	0.1478	< 1E-18
HCG22	6	31021227	31027667	42951	0.0517	2.82e-11
HCLS1	3	121350246	121379774	51073	0.0052	7.6e-09
HDDC2	6	125541108	125623224	42987	0.1123	< 1E-18
HDGF	1	156711899	156736717	50705	0.4558	< 1E-18
HEBP1	12	13127798	13153207	47620	0.0034	0.0096045
HEG1	3	124684554	124774802	42432	0.0336	< 1E-18
HEXIM1	17	43225869	43229468	50252	0.0032	2.29e-05
HGF	7	81328322	81399754	48681	0.008	2.13e-07
HGFAC	4	3443614	3451222	42536	0.3649	< 1E-18
HIP1R	12	123319000	123347507	43951	0.0114	9.39e-08
HLA-A	6	29909037	29913661	44121	0.9	< 1E-18
HLA-DRA	6	32407619	32412823	50736	0.3617	< 1E-18
HMBS	11	118955576	118964259	49773	0.0184	4.87e-13
HMCN2	9	133046882	133309510	42044	0.257	< 1E-18
HMOX1	22	35776354	35790207	49375	0.0071	4.14e-06
HMOX2	16	4524691	4560348	48319	0.0064	8.36e-08
HNMT	2	138721590	138773934	49062	0.1336	< 1E-18
HPCAL1	2	10443015	10567743	50124	0.0248	< 1E-18
HPGDS	4	95219686	95264027	47655	0.0818	< 1E-18
HPSE	4	84213614	84256306	42635	0.0025	0.0069638
HRC	19	49654455	49658681	42140	0.0106	4.9e-07
HRG	3	186378005	186396029	42487	0.1696	< 1E-18
HS1BP3	2	20760208	20850849	41693	0.012	2.4e-11
HS3ST3B1	17	14204400	14252721	47833	0.1049	< 1E-18
HS6ST1	2	128994290	129076151	50355	0.0479	< 1E-18
HSBP1	16	83841448	83853342	41136	0.1618	< 1E-18
HSD17B14	19	49316274	49339935	42832	0.5483	< 1E-18
HSDL2	9	115142217	115234690	42515	0.1447	< 1E-18
HSPA1A	6	31783241	31785723	51209	0.0057	3.75e-05
HSPA2	14	65002623	65012891	43513	0.0084	6.74e-13
HSPB1	7	75931861	75933612	49660	0.1325	< 1E-18
HSPB6	19	36245470	36248980	50405	0.0022	0.0093529
HSPG2	1	22148738	22263790	48803	0.0231	< 1E-18
HYAL1	3	50337320	50349812	50464	0.1075	1.45e-11
HYOU1	11	118914900	118927913	50019	0.0955	< 1E-18
ICAM1	19	10381511	10397291	50209	0.1722	< 1E-18
ICAM2	17	62079954	62097994	50880	0.0051	0.00068656
ICAM3	19	10444452	10450499	51020	0.0616	< 1E-18
ICAM4	19	10397643	10399198	50337	0.0078	1.74e-07
ICAM5	19	10400657	10407454	50418	0.3858	< 1E-18
ICOSLG	21	45642874	45660849	49929	0.1277	< 1E-18
IDI2	10	1064847	1071799	48202	0.056	< 1E-18
IDO1	8	39759794	39785963	41843	0.0669	< 1E-18
IDUA	4	980785	998294	50512	0.2627	< 1E-18
IFI30	19	18283972	18288927	41315	0.0614	< 1E-18
IFIT3	10	91087651	91100728	42538	0.0055	1.16e-08
IFNAR1	21	34696782	34732168	42640	0.0841	< 1E-18
IFNGR1	6	137518621	137540586	48816	0.03	< 1E-18
IFNGR2	21	34775202	34851655	49030	0.5667	< 1E-18
IFNL1	19	39786965	39789313	49121	0.0045	0.00091074
IFNLR1	1	24480647	24514449	49338	0.0847	< 1E-18
IGDCC4	15	65673802	65715410	43691	0.1511	< 1E-18
IGF1R	15	99192200	99507759	48503	0.0172	6.5e-12
IGF2R	6	160390131	160534539	49446	0.1955	< 1E-18
IGFBP1	7	45927956	45933267	49627	0.0027	0.0085762
IGFBP2	2	217497551	217529159	48908	0.007	0.00041158
IGFBP3	7	45951844	45961473	49273	0.0906	< 1E-18
IGFBP4	17	38599713	38613983	49574	0.0065	8.79e-05
IGFBP6	12	53491220	53496129	50482	0.0095	5.84e-09
IGFBP7	4	57896939	57976551	49800	0.0487	< 1E-18
IGFBPL1	9	38408991	38424444	46234	0.1501	< 1E-18
IGLC2	22	23243156	23243617	42280	0.0105	3.18e-08
IGSF21	1	18434240	18704977	40867	0.0253	< 1E-18
IGSF3	1	117117021	117210377	49595	0.0132	3.33e-16
IGSF8	1	160061130	160068733	49147	0.0094	1.66e-08
IGSF9	1	159896829	159915394	42667	0.0459	< 1E-18
IL10	1	206940947	206945839	48610	0.0034	0.0020917
IL10RA	11	117857063	117873752	47799	0.0054	0.0018662
IL10RB	21	34638663	34682492	49612	0.1224	< 1E-18
IL12B	5	158741791	158757895	49746	0.163	< 1E-18
IL12RB1	19	18169805	18209754	48013	0.0688	< 1E-18
IL15RA	10	5985602	6020150	48219	0.0955	< 1E-18
IL16	15	81451916	81606399	49418	0.1275	< 1E-18
IL17C	16	88704999	88706881	47347	0.0119	1.26e-09
IL17D	13	21276266	21297237	48745	0.0272	< 1E-18
IL17F	6	52101479	52109335	49150	0.0063	0.00023793
IL17RA	22	17565844	17596584	47678	0.6768	< 1E-18
IL17RB	3	53880607	53899827	48383	0.5156	< 1E-18
IL18	11	112013974	112034840	49263	0.0589	< 1E-18
IL18BP	11	71709587	71716761	50940	0.0287	1.92e-13
IL18R1	2	102927989	103015235	50483	0.2771	< 1E-18
IL19	1	206972215	207016326	48479	0.0335	< 1E-18
IL1R1	2	102681004	102796334	50054	0.0323	< 1E-18
IL1R2	2	102608306	102645006	49891	0.214	< 1E-18
IL1RAP	3	190231840	190377539	49717	0.5429	< 1E-18
IL1RL1	2	102927962	102968497	50321	0.3074	< 1E-18
IL1RL2	2	102803433	102856462	49071	0.1823	< 1E-18
IL1RN	2	113864791	113891593	49653	0.0286	< 1E-18
IL20RB	3	136665072	136729927	37813	0.0042	4.26e-09
IL22	12	68642022	68647387	42565	0.0081	2.64e-08
IL22RA1	1	24446261	24469611	48461	0.026	< 1E-18
IL2RA	10	6052652	6104288	48789	0.2704	< 1E-18
IL31RA	5	55147207	55218681	41927	0.4064	< 1E-18
IL32	16	3115298	3132193	49316	0.0561	4.29e-10
IL36G	2	113730780	113743242	41988	0.0056	0.0014083
IL4R	16	27324989	27376099	49562	0.0606	< 1E-18
IL5RA	3	3108010	3168297	48151	0.3208	< 1E-18
IL6R	1	154377669	154441926	49147	0.4932	< 1E-18
IL6ST	5	55230923	55290821	49768	0.0117	2.14e-13
IL7	8	79587978	79717758	49233	0.0068	5.37e-07
IL7R	5	35852797	35879705	50112	0.2301	< 1E-18
IMMT	2	86371055	86422893	43466	0.0043	2.52e-08
IMPA1	8	82570196	82598928	47783	0.0152	< 1E-18
INHBB	2	121103719	121109384	41170	0.0749	< 1E-18
INHBC	12	57828543	57844611	50207	0.1385	< 1E-18
INPP1	2	191208196	191236391	50086	0.0097	2.38e-08
INPP5D	2	233924677	234116549	42428	0.0255	1.89e-12
INSL4	9	5231419	5235304	41753	0.0039	0.006945
INSL5	1	67263424	67266939	43302	0.0466	< 1E-18
IPCEF1	6	154475631	154677926	49446	0.0138	2.3e-11
IQGAP2	5	75699074	76003957	48585	0.0084	2.09e-10
ISLR2	15	74392652	74430881	47475	0.0466	< 1E-18
ISM1	20	13202418	13281298	49389	0.0599	< 1E-18
ITGA11	15	68588871	68724501	49390	0.0606	< 1E-18
ITGA2	5	52285156	52390609	42629	0.1535	< 1E-18
ITGA5	12	54789045	54813244	47550	0.0048	9.8e-05
ITGA6	2	173292082	173371010	49521	0.0319	< 1E-18
ITGAL	16	30483979	30534506	42407	0.0229	< 1E-18
ITGAM	16	31271311	31344213	50472	0.0686	< 1E-18
ITGAV	2	187454792	187545628	50994	0.0207	< 1E-18
ITGB2	21	46305868	46351904	49271	0.0255	1.94e-15
ITGB5	3	124480795	124620265	49806	0.0105	7.35e-10
ITGB6	2	160956177	161128399	49085	0.0551	< 1E-18
ITGB7	12	53585102	53601091	51044	0.011	2.49e-11
ITGBL1	13	102104944	102373206	42154	0.1158	< 1E-18
ITIH1	3	52811608	52826084	43907	0.0037	1.11e-16
ITIH3	3	52828784	52843025	50508	0.0716	< 1E-18
ITIH4	3	52846991	52865495	43773	0.0634	< 1E-18
ITPA	20	3189514	3204516	42208	0.3503	< 1E-18
JAM2	21	27011584	27089874	49643	0.0073	2.52e-07
JAM3	11	133938820	134021896	41497	0.0063	4.93e-08
KAZALD1	10	102821598	102827888	48487	0.552	< 1E-18
KCTD5	16	2732476	2759031	41683	0.0019	0.0081638
KDR	4	55944644	55991756	49216	0.1547	< 1E-18
KEL	7	142638201	142659768	49161	0.061	< 1E-18
KHK	2	27309615	27323640	42679	0.0776	< 1E-18
KIAA0319	6	24544332	24646383	43437	0.0878	< 1E-18
KIR2DL3	19	55249980	55264504	47613	0.0878	< 1E-18
KIR2DS4	19	55344131	55360024	42632	0.7423	< 1E-18
KIR3DL1	19	55327923	55342233	47988	0.4619	< 1E-18
KIRREL2	19	36346763	36358011	49069	0.0441	< 1E-18
KIT	4	55524085	55606881	49016	0.009	3.32e-07
KITLG	12	88886570	88974628	50225	0.0053	0.00052052
KLB	4	39408473	39453156	48718	0.2425	< 1E-18
KLK1	19	51322404	51327043	47620	0.0354	< 1E-18
KLK10	19	51515995	51523431	48459	0.2266	< 1E-18
KLK11	19	51525472	51531295	48166	0.0587	< 1E-18
KLK12	19	51532348	51538486	47332	0.8156	< 1E-18
KLK13	19	51559463	51568371	47646	0.1851	< 1E-18
KLK14	19	51580752	51587502	49248	0.1505	< 1E-18
KLK15	19	51328545	51340469	41565	0.4649	< 1E-18
KLK4	19	51409608	51413994	48515	0.3274	< 1E-18
KLK6	19	51461887	51472929	48082	0.0218	4.05e-15
KLK7	19	51479738	51487355	39714	0.1269	< 1E-18
KLK8	19	51499263	51505967	46647	0.0668	1.11e-16
KLKB1	4	187130133	187179625	41936	0.1032	< 1E-18
KLRB1	12	9747147	9760482	50887	0.1224	< 1E-18
KLRD1	12	10378657	10482199	50677	0.0742	< 1E-18
KLRF1	12	9980077	9997606	42375	0.0439	< 1E-18
KLRK1	12	10524952	10544473	43445	0.075	< 1E-18
KRT19	17	39679869	39684560	50395	0.0111	1.94e-15
KRT5	12	52908359	52914471	49376	0.0159	1.12e-13
KRT8	12	53290971	53343738	42722	0.0029	0.0023812
KYAT1	9	131595221	131644773	49191	0.0078	2.08e-14
KYNU	2	143635067	143813401	50232	0.0522	< 1E-18
LACTB2	8	71547553	71581409	50011	0.0063	8.33e-16
LAG3	12	6881678	6887621	50013	0.0239	1.46e-12
LAIR1	19	54862991	54882165	46086	0.2658	< 1E-18
LAIR2	19	55009100	55021897	47201	0.4142	< 1E-18
LAMA4	6	112429963	112576141	49637	0.013	< 1E-18
LAMB1	7	107564244	107643700	41690	0.2522	< 1E-18
LAMP1	13	113951556	113977987	41282	0.0042	0.0052416
LAMP3	3	182840001	182881627	50048	0.0484	< 1E-18
LAYN	11	111411005	111432470	49322	0.0941	< 1E-18
LBP	20	36974759	37005665	50008	0.4034	< 1E-18
LCAT	16	67973653	67978034	44190	0.0237	< 1E-18
LCN15	9	139654086	139660707	41409	0.0677	< 1E-18
LCN2	9	130911350	130915734	48721	0.0373	< 1E-18
LCP1	13	46700055	46786006	42847	0.4754	< 1E-18
LDLR	19	11200038	11244492	50408	0.0046	0.0041068
LECT2	5	135257968	135290723	43140	0.2035	< 1E-18
LEFTY2	1	226124298	226129189	50176	0.229	< 1E-18
LEPR	1	65886335	66107242	49704	0.0508	< 1E-18
LGALS1	22	38071615	38075813	49405	0.0259	< 1E-18
LGALS3	14	55590828	55612131	49088	0.1639	< 1E-18
LGALS3BP	17	76967320	76976191	41033	0.0089	2.17e-08
LGALS4	19	39292311	39304004	50491	0.0193	< 1E-18
LGALS8	1	236681300	236716281	50155	0.0136	< 1E-18
LGALS9	17	25956824	25976586	49700	0.0502	< 1E-18
LGMN	14	93170152	93215047	49316	0.0662	2.22e-16
LHPP	10	126150403	126306457	49202	0.1508	< 1E-18
LIF	22	30636436	30642840	49560	0.0021	0.0071869
LIFR	5	38475065	38608456	47331	0.0387	< 1E-18
LILRA2	19	55084387	55101752	48439	0.242	< 1E-18
LILRA5	19	54818353	54824409	46368	0.0887	< 1E-18
LILRA6	19	54720737	54746649	40623	0.6077	< 1E-18
LILRB1	19	55128612	55148979	48753	0.2273	< 1E-18
LILRB2	19	54777675	54785039	46782	0.4611	< 1E-18
LILRB4	19	55155340	55181810	47120	0.0779	< 1E-18
LILRB5	19	54753289	54761164	47448	0.7353	< 1E-18
LIPF	10	90424198	90438571	42214	0.0556	< 1E-18
LMOD1	1	201865580	201915716	42252	0.0145	< 1E-18
LONP1	19	5691845	5720583	41292	0.0172	< 1E-18
LPA	6	160952515	161085291	41953	0.5838	< 1E-18
LPCAT2	16	55542910	55620582	49342	0.0037	0.0035631
LPL	8	19759228	19824769	49003	0.1728	< 1E-18
LPO	17	56295909	56345879	48613	0.0632	< 1E-18
LRG1	19	4536421	4540486	43264	0.1944	< 1E-18
LRIG1	3	66429221	66551687	48814	0.2701	< 1E-18
LRIG3	12	59265931	59314303	41618	0.0022	0.0097261
LRP11	6	150139934	150185162	49820	0.1219	< 1E-18
LRPAP1	4	3508103	3534286	49504	0.0285	2.78e-16
LRRC25	19	18501954	18508427	49128	0.0457	< 1E-18
LRRC37A2	17	44588877	44633016	42455	0.1338	< 1E-18
LRRC38	1	13801445	13840543	40407	0.0669	< 1E-18
LRRFIP1	2	238536219	238722325	42542	0.0032	0.0011145
LRRN1	3	3841121	3889387	48131	0.2039	< 1E-18
LSP1	11	1874200	1913497	49721	0.0217	1.29e-14
LTA	6	31539831	31542101	51002	0.4408	< 1E-18
LTA4H	12	96394606	96437298	50582	0.0038	0.00014183
LTB	6	31548302	31550299	44204	0.0141	< 1E-18
LTBP2	14	74964873	75079081	50996	0.0122	1.08e-11
LTBP3	11	65306276	65326401	49454	0.1739	< 1E-18
LTBR	12	6484211	6500737	49250	0.0518	6.31e-13
LUZP2	11	24518516	25104177	42264	0.0309	< 1E-18
LXN	3	158363611	158390482	49351	0.0144	< 1E-18
LY6D	8	143866296	143868008	49634	0.1031	< 1E-18
LY75	2	160659866	160761260	50154	0.558	< 1E-18
LY9	1	160765864	160798051	49432	0.1155	< 1E-18
LYPD3	19	43964939	43969812	50022	0.1262	< 1E-18
LYVE1	11	10578513	10633236	43143	0.0239	< 1E-18
LYZL2	10	30900708	30918691	41157	0.0395	< 1E-18
LZTFL1	3	45864808	45957534	42610	0.0137	1.79e-10
M6PR	12	9092959	9102551	41947	0.0065	9.89e-06
MAD1L1	7	1855429	2272878	49199	0.0078	4.73e-08
MAMDC2	9	72658497	72841886	43344	0.0203	< 1E-18
MAMDC4	9	139745395	139755251	41817	0.012	1.63e-07
MAN1A2	1	117910071	118071494	42367	0.0363	< 1E-18
MAN2B2	4	6576902	6625089	41668	0.3098	< 1E-18
MANSC1	12	12478990	12503475	48263	0.0081	3.53e-05
MANSC4	12	27915671	27924209	41190	0.2864	< 1E-18
MAP2	2	210288782	210598842	43518	0.0065	9.23e-05
MAP4K5	14	50885219	51027844	49483	0.0243	< 1E-18
MAPK9	5	179660143	179719099	49383	0.0038	0.00019805
MAPKAPK2	1	206858289	206907628	42307	0.0264	< 1E-18
MARCO	2	119699742	119752236	48982	0.0415	< 1E-18
MASP1	3	186935073	187009810	49190	0.0421	< 1E-18
MATN2	8	98881068	99048944	48763	0.1329	< 1E-18
MATN3	2	20191872	20212455	48753	0.2078	< 1E-18
MAVS	20	3827446	3856770	48143	0.0044	0.00017799
MAX	14	65472892	65569413	48981	0.0051	6e-06
MBL2	10	54525140	54531460	41533	0.7332	< 1E-18
MCAM	11	119179239	119192231	49075	0.0086	6.22e-10
MCEE	2	71336814	71357369	42668	0.0113	1.67e-15
MCEMP1	19	7741514	7744712	41913	0.0372	< 1E-18
MCFD2	2	47129009	47168994	48954	0.0124	2.83e-15
MDGA1	6	37598455	37667082	49408	0.6847	< 1E-18
MDH1	2	63815743	63834331	42968	0.0068	6.65e-08
MDK	11	46402306	46405387	50182	0.0286	1.05e-14
MDM1	12	68666223	68726161	41735	0.0127	< 1E-18
MECR	1	29519385	29557454	42292	0.0027	0.0013299
MEGF10	5	126626523	126801429	49258	0.1663	< 1E-18
MEGF11	15	66187417	66546085	41870	0.0122	3.16e-08
MEGF9	9	123363091	123476748	50930	0.0248	< 1E-18
MELTF	3	196715492	196756687	43027	0.2262	< 1E-18
MEP1A	6	46761127	46807519	43180	0.0249	< 1E-18
MEP1B	18	29765032	29800367	48975	0.5116	< 1E-18
MEPE	4	88742563	88767969	49882	0.0397	< 1E-18
MERTK	2	112656056	112787138	50281	0.0255	< 1E-18
MET	7	116312444	116438440	50379	0.0369	< 1E-18
MFAP4	17	19286755	19290553	42208	0.0363	4.01e-14
MFAP5	12	8789942	8815484	48995	0.0442	< 1E-18
MFGE8	15	89441914	89456642	49241	0.0648	< 1E-18
MGLL	3	127407905	127542093	48400	0.0033	0.0031997
MGMT	10	131265448	131566271	48370	0.1121	< 1E-18
MIA	19	41277553	41283395	50366	0.2496	< 1E-18
MICALL2	7	1468101	1499138	42186	0.0049	0.00011601
MIF	22	24236191	24237414	49950	0.0089	4.25e-12
MILR1	17	62461569	62464760	49526	0.1211	< 1E-18
MINDY1	1	150968562	150980851	43895	0.0166	2.76e-08
MINK1	17	4736683	4801356	43632	0.0022	0.0059693
MITD1	2	99777890	99797521	50178	0.0018	0.0021459
MLN	6	33762450	33771788	49784	0.0827	< 1E-18
MMP1	11	102660651	102668891	48435	0.1747	< 1E-18
MMP10	11	102641234	102651359	50133	0.1485	< 1E-18
MMP12	11	102733467	102745764	50277	0.1112	< 1E-18
MMP13	11	102813724	102826463	49093	0.0108	1.35e-11
MMP3	11	102706532	102714534	50303	0.1189	< 1E-18
MMP7	11	102391239	102401484	48912	0.0784	< 1E-18
MMP8	11	102582526	102597781	50531	0.0828	< 1E-18
MMP9	20	44637547	44645200	50153	0.0206	< 1E-18
MOCS2	5	52391509	52405893	42624	0.1525	< 1E-18
MOG	6	29624758	29640149	51260	0.0471	< 1E-18
MPHOSPH8	13	20207821	20247599	49556	0.0029	7.18e-06
MPI	15	75182346	75194560	50526	0.0222	< 1E-18
MPO	17	56347217	56358296	50304	0.044	< 1E-18
MRC1	10	18098352	18200091	42501	0.031	< 1E-18
MRI1	19	13875346	13885096	41565	0.1371	< 1E-18
MSLN	16	810762	818865	48872	0.2194	< 1E-18
MSMB	10	51549553	51562515	48844	0.3925	< 1E-18
MSR1	8	15965387	16424999	49504	0.0552	< 1E-18
MSRA	8	9911778	10286401	49357	0.0031	0.00094441
MSTN	2	190920423	190927455	49419	0.0111	7.99e-07
MTHFD2	2	74425689	74444692	42991	0.0401	7.01e-14
MTHFSD	16	86563782	86588841	40879	0.1135	< 1E-18
MTIF3	13	28009780	28024728	42591	0.0042	0.0061633
MTUS1	8	17501304	17658426	42397	0.0194	< 1E-18
MUC13	3	124624289	124672663	48424	0.0556	< 1E-18
MUC16	19	8959520	9092018	50307	0.0045	0.0011672
MUC2	11	1074875	1104419	43961	0.058	< 1E-18
MVK	12	110011060	110035922	49590	0.0058	9.87e-06
MXRA8	1	1288069	1297157	40828	0.0075	4.15e-14
MYO6	6	76458909	76629254	43728	0.002	0.0028586
MYOC	1	171604557	171621823	50662	0.1935	< 1E-18
MYOM2	8	1993155	2113475	40776	0.0099	1.79e-06
MYOM3	1	24382525	24438665	41950	0.0121	2.2e-07
MZB1	5	138723169	138725770	48685	0.0338	9.39e-08
NAAA	4	76834810	76862204	49923	0.2795	< 1E-18
NADK	1	1682671	1711896	48680	0.012	< 1E-18
NAGA	22	42454358	42466846	41413	0.0072	6.96e-13
NAGK	2	71291474	71306935	41594	0.0266	< 1E-18
NAGPA	16	5074845	5084142	41293	0.1449	< 1E-18
NAP1L4	11	2965661	3013607	40775	0.0204	< 1E-18
NAPRT	8	144656955	144660819	43219	0.0447	< 1E-18
NBL1	1	19967048	19984949	49786	0.0091	7.55e-10
NCAM1	11	112831969	113149158	50032	0.1761	< 1E-18
NCAM2	21	22370633	22915650	49301	0.2807	< 1E-18
NCAN	19	19322782	19363042	50487	0.0235	< 1E-18
NCR1	19	55417508	55427508	49382	0.0657	2.05e-13
NCR3LG1	11	17373273	17398888	42858	0.0568	< 1E-18
NCS1	9	132934857	132999583	49938	0.012	1.56e-05
NECTIN2	19	45349432	45392485	49911	0.0279	< 1E-18
NECTIN4	1	161040785	161059389	50235	0.028	< 1E-18
NELL1	11	20691097	21597227	49349	0.0801	< 1E-18
NELL2	12	44902058	45315631	50278	0.0243	< 1E-18
NEO1	15	73344051	73597547	43116	0.006	6.07e-07
NEXN	1	78354198	78409580	43522	0.0045	8.69e-08
NFASC	1	204797779	204991950	50221	0.1156	< 1E-18
NFATC1	18	77155856	77289325	49967	0.0291	2.61e-15
NFE2	12	54685895	54694905	40457	0.0055	2.87e-06
NFKB1	4	103422486	103538459	41899	0.0066	2.3e-12
NFKBIE	6	44225903	44233525	47796	0.0292	5.55e-17
NFU1	2	69622882	69664760	42146	0.0056	7.61e-10
NHLRC3	13	39612443	39624246	40929	0.0569	< 1E-18
NID1	1	236139130	236228462	49693	0.0235	< 1E-18
NID2	14	52471521	52535946	49139	0.1369	< 1E-18
NINJ1	9	95883771	95896570	49075	0.0259	< 1E-18
NIT1	1	161087876	161095235	42216	0.0292	< 1E-18
NIT2	3	100053545	100080479	43710	0.0071	6.67e-06
NME3	16	1820287	1821731	50382	0.0144	1.94e-15
NMI	2	152126979	152146571	42955	0.0659	< 1E-18
NOMO1	16	14927538	14990017	49673	0.0095	1.78e-08
NOS1	12	117645947	117889975	47222	0.0229	< 1E-18
NOS2	17	26083792	26127525	41637	0.0056	4.59e-06
NOS3	7	150688083	150711676	48288	0.003	0.0070475
NOTCH1	9	139388896	139440314	49265	0.0131	4.4e-09
NOTCH2	1	120454176	120612240	41999	0.1567	< 1E-18
NOTCH3	19	15269849	15311792	51032	0.0179	1.65e-13
NPC2	14	74942895	74960880	42932	0.0187	6.69e-08
NPHS1	19	36316866	36360189	42355	0.096	< 1E-18
NPL	1	182758428	182799519	43760	0.0574	8.25e-14
NPPB	1	11917521	11918988	47942	0.0078	< 1E-18
NPTX1	17	78440948	78451643	49837	0.1429	< 1E-18
NPTX2	7	98246609	98259180	43377	0.0967	< 1E-18
NPTXR	22	39214457	39239987	50141	0.5008	< 1E-18
NPY	7	24323782	24331484	49207	0.0218	< 1E-18
NRCAM	7	107788068	108097161	49244	0.0757	< 1E-18
NRP1	10	33466420	33625190	49682	0.0674	< 1E-18
NRP2	2	206546714	206662857	48928	0.0461	< 1E-18
NSFL1C	20	1422807	1454487	49768	0.008	8.56e-08
NT5C	17	73126320	73127890	43445	0.094	< 1E-18
NT5C3A	7	33053726	33102409	50269	0.0066	6.47e-10
NT5E	6	86159302	86205509	50480	0.1253	< 1E-18
NTF3	12	5541278	5630702	48742	0.0382	< 1E-18
NTRK2	9	87283466	87641985	49685	0.0075	1.9e-07
NTRK3	15	88402982	88799999	49277	0.0456	< 1E-18
NUB1	7	151038785	151075535	48145	0.0114	1.34e-05
NUCB2	11	17229700	17371521	49919	0.0396	< 1E-18
NUDT16	3	131100515	131107674	43036	0.0458	< 1E-18
NUDT2	9	34329504	34343711	50328	0.0365	< 1E-18
NUDT5	10	12207324	12238143	49225	0.0036	0.0025384
NUMB	14	73741815	73930348	42465	0.0058	4.17e-06
NXPH3	17	47653220	47661189	41607	0.0723	< 1E-18
OBP2B	9	136080664	136084637	49041	0.1511	< 1E-18
OCLN	5	68788119	68853931	42151	0.0539	4.71e-10
ODAM	4	71062213	71070293	48628	0.0461	< 1E-18
OGFR	20	61436187	61445352	48860	0.0061	4.3e-06
OGN	9	95146249	95166978	50606	0.06	< 1E-18
OLFM4	13	53602894	53626192	39078	0.5859	< 1E-18
OLR1	12	10310900	10324737	49818	0.0073	0.00015569
OMD	9	95176527	95186743	50786	0.0237	5.27e-15
OMG	17	29599031	29624557	49917	0.0068	2.32e-06
OMP	11	76813886	76814377	41434	0.0073	5.75e-06
OPLAH	8	145106167	145118868	41889	0.0105	< 1E-18
OPTC	1	203463271	203477992	49279	0.0166	< 1E-18
ORM1	9	117085336	117088755	42398	0.162	< 1E-18
OSCAR	19	54597933	54606000	46449	0.2751	< 1E-18
OSM	22	30658818	30662829	50447	0.0139	3.8e-10
OSMR	5	38845960	38945698	49701	0.2391	< 1E-18
OSTN	3	190917030	190983404	41849	0.0044	3.27e-05
OXT	20	3052266	3053163	50663	0.2963	< 1E-18
PACS2	14	105766900	105864484	39527	0.011	< 1E-18
PADI2	1	17393256	17445930	48670	0.0038	1.95e-05
PADI4	1	17634690	17690499	48189	0.0533	< 1E-18
PAEP	9	138453602	138458801	47234	0.1612	< 1E-18
PALM	19	708939	748329	41491	0.0173	3.47e-12
PALM2	9	112403068	112708983	43241	0.0222	< 1E-18
PAM	5	102089685	102366809	50554	0.2265	< 1E-18
PAMR1	11	35453370	35551848	49196	0.1179	< 1E-18
PAPPA	9	118916083	119164601	48471	0.0044	0.0068113
PARD3	10	34398488	35104253	42568	0.0037	0.00085769
PARK7	1	8014351	8045565	48184	0.01	< 1E-18
PARP1	1	226548392	226595780	48539	0.0063	1.56e-07
PBLD	10	70042417	70092806	49255	0.1058	< 1E-18
PCBD1	10	72642037	72648541	41308	0.0182	< 1E-18
PCDH1	5	141232676	141258811	50145	0.0071	2.56e-06
PCDH12	5	141323150	141349306	42805	0.0609	< 1E-18
PCDH17	13	58205944	58303445	48584	0.004	0.00026931
PCDH7	4	30722037	31148427	43231	0.0056	5.12e-05
PCDH9	13	66876966	67804577	43109	0.0962	< 1E-18
PCDHB15	5	140624917	140628933	44026	0.1951	< 1E-18
PCOLCE	7	100199800	100205798	19124	0.0392	< 1E-18
PCSK7	11	117075053	117103241	43079	0.0266	< 1E-18
PCSK9	1	55505221	55530525	49738	0.0872	9.81e-13
PDCD1	2	242792033	242801060	45592	0.0446	< 1E-18
PDCD1LG2	9	5510570	5571254	48809	0.307	< 1E-18
PDCD5	19	33071974	33078358	50693	0.0689	< 1E-18
PDE5A	4	120415550	120550146	42890	0.0149	< 1E-18
PDGFRA	4	55095264	55164414	49368	0.0385	< 1E-18
PDGFRB	5	149493400	149535435	49828	0.6429	< 1E-18
PDIA3	15	44038590	44065477	43155	0.0011	0.0070795
PDIA4	7	148700154	148725733	42778	0.0036	0.00075194
PDIA5	3	122785909	122944074	41651	0.0253	< 1E-18
PDZD2	5	31639517	32111037	40887	0.0283	2.05e-14
PDZK1	1	145726918	145764207	41545	0.012	7.73e-12
PEAR1	1	156863490	156886226	50510	0.0585	< 1E-18
PECR	2	216861052	216947678	41930	0.033	< 1E-18
PENK	8	57349233	57359293	42232	0.0632	< 1E-18
PEPD	19	33877856	34012700	42624	0.1002	< 1E-18
PER3	1	7844380	7905237	40142	0.1255	< 1E-18
PF4	4	74846794	74847841	42915	0.0038	0.00060911
PFKFB2	1	207207711	207254369	49421	0.0149	< 1E-18
PGD	1	10458649	10480201	43388	0.0269	< 1E-18
PGF	14	75408537	75422487	50510	0.0225	< 1E-18
PGLYRP1	19	46522411	46526323	50116	0.0393	< 1E-18
PGLYRP2	19	15579456	15609767	43379	0.6001	< 1E-18
PGLYRP4	1	153302596	153321316	41002	0.0849	< 1E-18
PHACTR2	6	143857982	144152322	42565	0.0263	< 1E-18
PHYKPL	5	177635498	177659792	41335	0.0637	< 1E-18
PI16	6	36916039	36932613	42793	0.0619	5.55e-17
PI3	20	43803517	43805185	49727	0.0203	< 1E-18
PIBF1	13	73356197	73590599	43277	0.0026	0.0018675
PIGR	1	207101863	207119811	49083	0.0358	< 1E-18
PIK3AP1	10	98353069	98480271	49587	0.0508	< 1E-18
PIK3IP1	22	31677579	31688520	50444	0.0849	< 1E-18
PILRA	7	99965153	99997722	50979	0.4478	< 1E-18
PILRB	7	99949799	99965356	50924	0.5831	< 1E-18
PINLYP	19	44080952	44088116	42611	0.1764	< 1E-18
PKD1	16	2138711	2185899	43777	0.061	< 1E-18
PKD2	4	88928820	88998929	41764	0.0039	0.00010051
PKLR	1	155259630	155271225	49599	0.0127	4.1e-14
PKN3	9	131464802	131483197	42819	0.0194	9.83e-15
PLA2G10	16	14766402	14788526	49050	0.0788	< 1E-18
PLA2G15	16	68279207	68294965	50705	0.0522	< 1E-18
PLA2G2A	1	20301924	20306909	48945	0.1611	< 1E-18
PLA2G4A	1	186798085	186958113	50331	0.0059	0.00075364
PLA2G7	6	46671938	46703430	49924	0.0529	< 1E-18
PLAT	8	42032751	42065242	50520	0.0043	0.00024463
PLAU	10	75668935	75677255	50106	0.0061	0.0019434
PLAUR	19	44150247	44174699	49860	0.0183	3.32e-14
PLB1	2	28680012	28866654	42703	0.424	< 1E-18
PLCB2	15	40570377	40600136	43248	0.0146	1.01e-10
PLEKHO1	1	150121373	150136916	43242	0.0014	0.0035037
PLG	6	161123270	161174347	41848	0.1915	< 1E-18
PLIN3	19	4838353	4867780	49598	0.0037	0.0027557
PLTP	20	44527260	44540794	50651	0.1213	< 1E-18
PLXDC1	17	37219556	37310647	49033	0.0507	< 1E-18
PLXDC2	10	20105168	20578785	43243	0.0104	8.04e-08
PLXNA4	7	131808091	132333447	49480	0.0077	4.06e-08
PLXNB2	22	50713408	50746056	50707	0.1963	< 1E-18
PM20D1	1	205797150	205819260	49662	0.6209	< 1E-18
PMM2	16	8882680	8943188	41221	0.02	2.54e-14
PMVK	1	154897210	154909467	47836	0.0084	0.00013678
PNLIPRP1	10	118349897	118368687	42581	0.0657	< 1E-18
PNLIPRP2	10	118380465	118404654	49124	0.6751	< 1E-18
PNMA1	14	74178486	74181075	42876	0.0067	1.47e-07
PODXL	7	131185021	131242976	49193	0.0243	< 1E-18
PODXL2	3	127348024	127391652	47983	0.0429	< 1E-18
POMC	2	25383722	25391772	41993	0.0116	1.56e-13
PON1	7	94926988	94954019	42233	0.3874	< 1E-18
PON2	7	95034175	95064641	47984	0.3291	< 1E-18
PON3	7	94989256	95025680	48817	0.1177	< 1E-18
POSTN	13	38136720	38172981	43325	0.0589	< 1E-18
PPCDC	15	75315896	75409803	51198	0.1023	< 1E-18
PPP1R12A	12	80167343	80329240	49838	0.0023	0.00094984
PPP1R14A	19	38741877	38747231	43671	0.0151	< 1E-18
PPP1R14D	15	41107643	41120907	43341	0.0016	0.0093812
PRAP1	10	135160650	135166187	43987	0.1524	< 1E-18
PRC1	15	91509268	91538859	42331	0.0052	0.0010225
PRCP	11	82534544	82681626	49585	0.0158	3.79e-10
PRDX1	1	45976708	45988719	48793	0.0047	3.58e-07
PRDX2	19	12907634	12912673	42476	0.0082	0.001281
PRDX3	10	120927215	120938345	48470	0.0025	0.0067117
PRDX5	11	64085560	64089283	49999	0.0126	1.36e-08
PRDX6	1	173446405	173457946	50431	0.0055	8.28e-14
PRELP	1	203444956	203460480	49535	0.379	< 1E-18
PRG2	11	57154267	57158130	43971	0.0968	7.22e-16
PRG3	11	57144242	57148623	43972	0.1889	< 1E-18
PRKAB1	12	120105558	120119435	48254	0.009	5.25e-08
PRKG1	10	52751118	54058110	42076	0.0281	< 1E-18
PRND	20	4702556	4709106	42142	0.0547	< 1E-18
PROC	2	128176003	128186822	50224	0.016	< 1E-18
PROCR	20	33759876	33804043	42540	0.0546	< 1E-18
PROK1	1	110993822	110999976	48826	0.0822	< 1E-18
PROS1	3	93591877	93692910	42814	0.0085	3.01e-13
PRR4	12	10998448	11324212	42421	0.3293	< 1E-18
PRRT3	3	9987226	9994078	40673	0.0383	< 1E-18
PRSS22	16	2902728	2908171	41390	0.0303	< 1E-18
PRSS27	16	2762419	2770552	49055	0.0284	< 1E-18
PRSS53	16	31094746	31100949	43751	0.4778	< 1E-18
PRSS8	16	31142754	31147083	50283	0.0545	< 1E-18
PRTFDC1	10	25137536	25241533	48563	0.0157	1.95e-08
PRTG	15	55903744	56035288	50585	0.2045	< 1E-18
PRTN3	19	840960	848175	46236	0.1346	< 1E-18
PSAP	10	73576055	73611132	42809	0.021	< 1E-18
PSAPL1	4	7432021	7436700	42017	0.1925	< 1E-18
PSCA	8	143751726	143764142	43114	0.5174	< 1E-18
PSG1	19	43370616	43383974	49686	0.3695	< 1E-18
PSMD9	12	122326637	122356203	49825	0.0188	< 1E-18
PSME2	14	24612571	24616779	49052	0.0044	0.00018251
PSMG4	6	3231637	3303607	41279	0.0085	< 1E-18
PSRC1	1	109822178	109825808	48917	0.0229	< 1E-18
PSTPIP2	18	43563502	43652238	40310	0.0138	< 1E-18
PTGDS	9	139869544	139876194	44285	0.0078	0.00010114
PTGR1	9	114312002	114362135	43684	0.132	< 1E-18
PTH1R	3	46919236	46945289	50081	0.034	8.82e-09
PTK7	6	43044006	43129457	49572	0.0061	0.00049028
PTN	7	136912088	137028611	47254	0.013	< 1E-18
PTPRB	12	70909646	71031220	43411	0.1486	< 1E-18
PTPRC	1	198607801	198726412	43066	0.0324	5.22e-15
PTPRF	1	43990858	44089337	50975	0.0066	8.12e-10
PTPRH	19	55692616	55720874	43004	0.2512	< 1E-18
PTPRK	6	128289924	128841819	43190	0.0049	0.00027065
PTPRM	18	7566780	8406859	48267	0.0087	4.06e-05
PTPRN2	7	157331750	158380480	49205	0.0329	< 1E-18
PTPRR	12	71031853	71314623	43255	0.0032	0.0095597
PTPRS	19	5158506	5340814	49704	0.0701	< 1E-18
PTPRZ1	7	121513143	121702090	43140	0.0183	< 1E-18
PTS	11	112097088	112140678	48378	0.0211	< 1E-18
PTX3	3	157154578	157161417	49536	0.0185	5.55e-17
PVALB	22	37196728	37215523	49364	0.4393	< 1E-18
PVR	19	45147098	45166850	50752	0.3957	< 1E-18
PXDNL	8	52232138	52722005	43497	0.0124	< 1E-18
PXN	12	120648242	120703574	48469	0.1423	< 1E-18
PYDC1	16	31227283	31228680	42761	0.045	< 1E-18
PYY	17	42030106	42081837	41947	0.0321	< 1E-18
PZP	12	9301436	9360966	43605	0.1101	< 1E-18
QDPR	4	17461884	17513857	49146	0.1285	< 1E-18
QPCT	2	37571717	37600465	49552	0.121	< 1E-18
QSOX1	1	180123969	180173165	42389	0.1231	< 1E-18
RAB2B	14	21927179	21945132	42663	0.0137	1.51e-11
RAB44	6	36665628	36700960	42427	0.0112	8.21e-12
RABEP1	17	5185560	5289132	42819	0.0056	3.39e-07
RABEPK	9	127962821	127996437	49122	0.0059	4.11e-06
RABGAP1L	1	174128548	174964445	49512	0.0035	0.00047975
RAD23B	9	110045418	110094475	48112	0.0045	0.0022329
RALB	2	120997640	121052289	41183	0.0056	1.64e-12
RAPGEF2	4	160025330	160281321	42806	0.003	0.0017759
RARRES1	3	158414681	158450485	48773	0.0883	< 1E-18
RARRES2	7	150035406	150038763	49991	0.0254	< 1E-18
RASSF2	20	4760669	4804291	47620	0.0065	8.69e-06
RBKS	2	28004231	28113965	48771	0.1826	5.44e-15
RBM17	10	6130950	6159420	42759	0.0088	0.00101
RBP1	3	139236276	139258671	41683	0.0028	0.0095802
RBP2	3	139171726	139199589	49039	0.0024	0.00036079
RBP5	12	7276280	7281538	50080	0.0605	< 1E-18
RBP7	1	10057264	10076078	43459	0.0368	< 1E-18
RBPMS2	15	65032091	65067786	42802	0.0053	6.56e-10
RECK	9	36036430	36124448	42134	0.0346	< 1E-18
REEP4	8	21995533	21999464	41575	0.0114	3.46e-06
REG1A	2	79347488	79350545	49092	0.0619	< 1E-18
REG1B	2	79312156	79315145	49886	0.0978	< 1E-18
REG3A	2	79384129	79386879	49957	0.0505	< 1E-18
REG3G	2	79252812	79255631	42674	0.0357	< 1E-18
REG4	1	120336641	120354283	49024	0.0207	3.33e-16
RELT	11	73087309	73108519	50214	0.0297	< 1E-18
REN	1	204123947	204159452	49619	0.0066	0.00011778
RET	10	43572475	43625799	49760	0.0804	< 1E-18
RETN	19	7733930	7735340	49587	0.0759	2.42e-09
RGMA	15	93578503	93632433	48844	0.0744	< 1E-18
RGMB	5	98104354	98134347	49044	0.0195	< 1E-18
RHOC	1	113243728	113250056	49171	0.0033	2.62e-05
RIDA	8	99114572	99129469	41043	0.0611	< 1E-18
RLN2	9	5299868	5304969	41172	0.0072	0.00037167
RNASE1	14	21269387	21271437	42148	0.0378	< 1E-18
RNASE10	14	20973696	20979328	41629	0.4965	< 1E-18
RNASE3	14	21359558	21360507	48274	0.0472	< 1E-18
RNASE4	14	21152259	21169374	40849	0.0729	< 1E-18
RNASE6	14	21249210	21250626	41942	0.0822	< 1E-18
RNASEH2A	19	12912877	12924452	43246	0.002	0.0087639
RNASET2	6	167342992	167370679	49667	0.0995	< 1E-18
RNF149	2	101887681	101925163	42113	0.035	< 1E-18
RNF5	6	32146131	32148570	42125	0.004	0.00024824
ROBO1	3	78646390	79816965	50366	0.0395	< 1E-18
ROBO2	3	75955846	77699115	49748	0.0164	9.9e-12
ROBO4	11	124753587	124768396	40666	0.003	0.0074877
ROR1	1	64239693	64647181	49500	0.0846	< 1E-18
RPA2	1	28218035	28241257	42166	0.0033	0.0026178
RRM2B	8	103216730	103251346	47748	0.0074	1.94e-10
RSPO1	1	38076951	38100595	49716	0.0642	< 1E-18
RSPO3	6	127439749	127518910	50805	0.023	< 1E-18
RTBDN	19	12936292	12946242	49488	0.0166	< 1E-18
RTN4IP1	6	107019846	107077362	43019	0.0066	5.15e-09
RTN4R	22	20228938	20270769	49389	0.0913	< 1E-18
RWDD1	6	116892530	116918838	50858	0.0044	0.0014267
S100A11	1	152004982	152020383	50043	0.0062	4.14e-06
S100A12	1	153346182	153348125	48233	0.0508	< 1E-18
S100A13	1	153591263	153603836	40932	0.0505	6.89e-07
S100A14	1	153586731	153589462	42084	0.0161	< 1E-18
S100A4	1	153516089	153522612	48586	0.0192	< 1E-18
S100P	4	6694796	6698897	47236	0.0318	< 1E-18
SAA4	11	18252896	18258440	43323	0.0372	< 1E-18
SAMD9L	7	92759368	92777682	49852	0.0402	< 1E-18
SAT2	17	7529552	7531194	42347	0.1266	< 1E-18
SBSN	19	36014269	36019253	43280	0.1298	< 1E-18
SCAMP3	1	155225770	155232221	49267	0.0052	4.9e-06
SCARA5	8	27727399	27850244	50051	0.0635	< 1E-18
SCARB2	4	77079886	77155689	49015	0.0263	< 1E-18
SCARF1	17	1537152	1549041	49997	0.0772	< 1E-18
SCARF2	22	20779105	20792113	49140	0.0786	< 1E-18
SCG2	2	224461658	224467221	49879	0.0052	0.00069137
SCG3	15	51973550	52013228	49054	0.2006	< 1E-18
SCGB1A1	11	62172575	62190667	50358	0.0734	< 1E-18
SCGB3A1	5	180017103	180018540	41268	0.023	< 1E-18
SCGB3A2	5	147250245	147261754	49871	0.054	< 1E-18
SCGN	6	25652429	25702011	49794	0.0104	4.48e-10
SCLY	2	238969530	239008054	49560	0.0141	< 1E-18
SCN4B	11	118004092	118023603	41154	0.2156	< 1E-18
SCPEP1	17	55055466	55084129	41293	0.0669	< 1E-18
SCRG1	4	174305852	174327531	42183	0.0071	3.31e-09
SCRN1	7	29959719	30029905	49418	0.0049	6.86e-08
SCT	11	626431	627143	42223	0.0092	4.41e-05
SDC1	2	20400558	20425194	49311	0.0139	2.16e-13
SDC4	20	43953928	43977064	50645	0.0983	< 1E-18
SDCCAG8	1	243419336	243663394	43269	0.0175	< 1E-18
SDK2	17	71330523	71640228	40582	0.1119	< 1E-18
SEL1L	14	81937893	82000205	42258	0.0421	1.15e-08
SELE	1	169691782	169733846	51087	0.0042	6.62e-06
SELENOP	5	42799982	42887494	43378	0.002	0.0032856
SELL	1	169659808	169680839	43984	0.1166	< 1E-18
SELP	1	169558087	169599431	50730	0.0293	< 1E-18
SELPLG	12	109016053	109027735	49837	0.2909	< 1E-18
SEMA3F	3	50192478	50226508	50786	0.0943	2.39e-11
SEMA3G	3	52467069	52479101	43183	0.0036	0.00054312
SEMA4D	9	91975702	92113045	49256	0.0065	3.8e-09
SEMA7A	15	74701630	74726808	50776	0.006	0.0081484
SERPINA1	14	94843084	94857030	41969	0.0168	8.88e-15
SERPINA11	14	94908801	94919127	49940	0.1698	< 1E-18
SERPINA12	14	94953611	94984181	47886	0.3521	< 1E-18
SERPINA3	14	95078714	95090392	42741	0.0781	< 1E-18
SERPINA4	14	95027428	95036250	42109	0.1911	< 1E-18
SERPINA5	14	95027779	95059457	42298	0.0611	< 1E-18
SERPINA6	14	94770585	94789731	42994	0.031	< 1E-18
SERPINA9	14	94929054	94946026	48879	0.2188	< 1E-18
SERPINB1	6	2832566	2842240	48824	0.0122	1.13e-08
SERPINB6	6	2948393	2972399	49167	0.0265	< 1E-18
SERPINB8	18	61637159	61687013	50561	0.5338	< 1E-18
SERPINB9	6	2887500	2903514	48632	0.0094	0.00022179
SERPIND1	22	21128167	21142008	42789	0.0097	3.6e-07
SERPINE1	7	100770370	100782547	51385	0.0154	4.15e-10
SERPINE2	2	224839829	224904036	43529	0.07	< 1E-18
SERPINF1	17	1665253	1680868	42627	0.0646	< 1E-18
SERPINF2	17	1646130	1658562	42445	0.0176	< 1E-18
SERPING1	11	57364860	57382326	43794	0.0586	1.83e-11
SERPINH1	11	75273101	75283828	42561	0.022	< 1E-18
SERPINI1	3	167453031	167543356	41456	0.0745	< 1E-18
SERPINI2	3	167159577	167196792	42670	0.0723	< 1E-18
SESTD1	2	179966419	180129517	48890	0.0078	9.99e-15
SETMAR	3	4344988	4359251	47732	0.0378	< 1E-18
SEZ6	17	27281919	27333458	42680	0.0042	1.1e-06
SEZ6L	22	26565440	26779563	49539	0.0436	< 1E-18
SEZ6L2	16	29882480	29910868	50465	0.0325	< 1E-18
SFRP1	8	41119477	41167016	49211	0.0617	< 1E-18
SFRP4	7	37945534	38065297	42458	0.0384	< 1E-18
SFTPA1	10	81370695	81375211	47573	0.0149	4.44e-16
SFTPA2	10	81315608	81320158	47462	0.2149	< 1E-18
SFTPD	10	81697496	81742370	49800	0.433	< 1E-18
SGSH	17	78180515	78194722	42481	0.2908	< 1E-18
SH2B3	12	111843752	111889427	49184	0.0065	1.29e-06
SH3BP1	22	38030661	38062939	42606	0.0248	< 1E-18
SH3GLB2	9	131769315	131790582	42598	0.0305	< 1E-18
SHBG	17	7517264	7536701	43118	0.0364	< 1E-18
SHISA5	3	48509197	48542259	44205	0.1122	9.44e-16
SHMT1	17	18231174	18266877	50360	0.3863	< 1E-18
SIAE	11	124503009	124565603	49524	0.0229	1.58e-08
SIGLEC1	20	3667617	3687775	50232	0.0945	< 1E-18
SIGLEC10	19	51913275	51921057	49395	0.1624	< 1E-18
SIGLEC5	19	52115180	52148798	50026	0.6332	< 1E-18
SIGLEC6	19	52022779	52035110	50343	0.1234	< 1E-18
SIGLEC7	19	51645556	51656783	49012	0.0667	< 1E-18
SIGLEC8	19	51954101	51961710	41904	0.2496	< 1E-18
SIGLEC9	19	51628165	51639908	49516	0.2122	< 1E-18
SIRPA	20	1874813	1921238	49470	0.7753	< 1E-18
SIRPB1	20	1544167	1600707	49256	0.2722	< 1E-18
SKAP1	17	46210802	46507637	50300	0.004	1.9e-05
SLAMF1	1	160577890	160617085	48910	0.0086	1.59e-08
SLAMF6	1	160454820	160493052	48389	0.0176	< 1E-18
SLAMF7	1	160708847	160724611	50051	0.2043	< 1E-18
SLAMF8	1	159796540	159807039	47953	0.4196	< 1E-18
SLC16A1	1	113454469	113499635	48550	0.0034	0.00012223
SLC39A14	8	22224762	22291642	47428	0.0071	3.06e-08
SLC39A5	12	56623833	56631630	50576	0.04	< 1E-18
SLC9A3R1	17	72744791	72765492	42471	0.0041	0.00023604
SLC9A3R2	16	2075357	2089027	43664	0.0054	0.00093853
SLIT2	4	20254883	20622184	48715	0.0031	0.00061907
SLITRK1	13	84451340	84456528	41832	0.0102	3.75e-13
SLITRK6	13	86366925	86373623	48378	0.1539	< 1E-18
SLURP1	8	143822362	143823829	42974	0.0523	< 1E-18
SMAD3	15	67356101	67487533	42644	0.0359	< 1E-18
SMOC1	14	70320848	70499083	49804	0.0831	< 1E-18
SMOC2	6	168841831	169073984	49826	0.1081	< 1E-18
SMPD1	11	6411661	6416228	50619	0.1214	< 1E-18
SMPDL3A	6	123110194	123130865	49662	0.5338	< 1E-18
SNAP25	20	10199478	10288066	40782	0.0092	1.6e-07
SNAP29	22	21213271	21245506	49400	0.0036	0.0010872
SNCG	10	88718375	88723017	49247	0.5201	< 1E-18
SNED1	2	241938255	242034983	42147	0.0204	< 1E-18
SNX15	11	64794880	64808044	42619	0.1001	< 1E-18
SNX2	5	122110691	122165803	42352	0.005	3.72e-08
SOD2	6	160090089	160183561	49649	0.0147	< 1E-18
SORCS2	4	7194265	7744563	47345	0.1249	< 1E-18
SORD	15	45315302	45369383	50835	0.0498	< 1E-18
SORT1	1	109852190	109940573	49924	0.0173	< 1E-18
SOST	17	41831099	41836156	49981	0.0051	3.04e-05
SPAG1	8	101170134	101271506	43285	0.0972	< 1E-18
SPARC	5	151040657	151066726	49557	0.0131	1.78e-06
SPARCL1	4	88394487	88452213	50140	0.1506	< 1E-18
SPESP1	15	69110560	69239150	43109	0.0081	5.91e-08
SPINK1	5	147204131	147211349	49684	0.1128	< 1E-18
SPINK2	4	57676026	57687908	42187	0.3787	< 1E-18
SPINK4	9	33218363	33248565	49887	0.1891	< 1E-18
SPINK5	5	147405246	147516852	50099	0.0869	< 1E-18
SPINK6	5	147582357	147594700	50511	0.0369	< 1E-18
SPINK8	3	48348332	48369831	42788	0.0555	< 1E-18
SPINT1	15	41136216	41150405	49875	0.1226	1.11e-16
SPINT2	19	38734675	38783254	50623	0.041	< 1E-18
SPOCK1	5	136310987	136934068	48868	0.0167	3.16e-13
SPON1	11	13984236	14289430	49775	0.0701	< 1E-18
SPON2	4	1160720	1202750	49763	0.0196	< 1E-18
SPP1	4	88896802	88904578	50289	0.0138	2.22e-16
SPRED2	2	65537985	65659771	41580	0.0036	0.000197
SPRR3	1	152974223	152976332	42670	0.0426	< 1E-18
SPRY2	13	80910111	80915086	47554	0.0087	2.68e-12
SPTLC1	9	94794281	94877666	43651	0.0039	0.0040981
SSC4D	7	76018651	76039012	50261	0.1001	< 1E-18
SSC5D	19	55999771	56030465	50055	0.145	< 1E-18
ST13	22	41220539	41253026	42863	0.0037	3.5e-06
ST3GAL1	8	134467091	134584183	48964	0.0555	5.55e-17
ST6GAL1	3	186648274	186796341	50378	0.0234	< 1E-18
STAB2	12	103981051	104160505	43647	0.1749	< 1E-18
STAT2	12	56735381	56753939	41100	0.0029	0.0072804
STC1	8	23699428	23712320	50335	0.0073	7.93e-07
STC2	5	172741716	172756506	48125	0.0055	0.0079355
STK4	20	43595115	43708600	50300	0.0027	0.0011881
STX7	6	132767006	132834337	41426	0.226	< 1E-18
STXBP1	9	130341649	130458306	43540	0.0032	0.00023441
SUGP1	19	19386827	19431653	43305	0.0144	< 1E-18
SULT1A1	16	28616517	28634946	50110	0.025	< 1E-18
SULT2A1	19	48373723	48389654	49674	0.0292	< 1E-18
SUMF2	7	56131695	56148363	50914	0.1144	2.72e-10
SUSD1	9	114803065	114937688	49588	0.0147	< 1E-18
SUSD2	22	24577227	24585078	50387	0.0991	< 1E-18
SUSD4	1	223394161	223537544	42745	0.0432	< 1E-18
SUSD5	3	33191534	33260707	42379	0.1896	< 1E-18
SV2A	1	149874870	149889434	41555	0.0095	< 1E-18
SWAP70	11	9685624	9774538	43335	0.0273	< 1E-18
TAB2	6	149539777	149732749	41916	0.0046	0.00087935
TACC3	4	1723217	1746903	50243	0.0304	< 1E-18
TACSTD2	1	59041095	59043445	43680	0.1619	< 1E-18
TADA3	3	9821544	9834695	43405	0.0034	0.003575
TALDO1	11	747329	765024	43019	0.0042	0.0036984
TBC1D17	19	50380682	50392006	48608	0.0317	< 1E-18
TBC1D23	3	99979844	100044095	50267	0.0199	< 1E-18
TBCA	5	76986991	77164604	41846	0.0092	3.19e-13
TBCC	6	42712219	42713834	49610	0.0412	2.98e-09
TCL1A	14	96176304	96180533	48306	0.0619	< 1E-18
TCN1	11	59620273	59634048	42985	0.2633	< 1E-18
TCN2	22	31002825	31023265	51088	0.2832	< 1E-18
TCTN3	10	97423153	97453900	43947	0.2117	< 1E-18
TDGF1	3	46616024	46623953	48727	0.7487	< 1E-18
TDRKH	1	151742583	151763892	49112	0.0326	< 1E-18
TEF	22	41763337	41795330	42413	0.0017	0.00040535
TEK	9	27109139	27230173	49841	0.3309	< 1E-18
TEX101	19	43905648	43922749	42480	0.0562	< 1E-18
TF	3	133464800	133497850	42889	0.0564	< 1E-18
TFAP2A	6	10393419	10419892	41176	0.0026	0.0099133
TFF1	21	43782391	43786703	48768	0.0343	< 1E-18
TFF2	21	43766466	43771237	49120	0.0133	2.52e-08
TFF3	21	43731777	43735761	48918	0.0098	0.00016067
TFPI	2	188328957	188430487	49707	0.0385	< 1E-18
TFPI2	7	93514709	93520303	49559	0.0113	8.63e-12
TFRC	3	195754054	195809060	48936	0.138	< 1E-18
TG	8	133879203	134147147	42616	0.0091	2.44e-10
TGFA	2	70674412	70781325	48881	0.0058	0.0014552
TGFB1	19	41807492	41859816	50145	0.0573	< 1E-18
TGFB2	1	218519577	218617961	42963	0.0065	7.36e-07
TGFBI	5	135364584	135399507	49229	0.1234	< 1E-18
TGFBR3	1	92145900	92371892	50653	0.0157	< 1E-18
TGM2	20	36755789	36794980	49775	0.0152	6.11e-16
TGOLN2	2	85545143	85555548	42811	0.1316	< 1E-18
THBD	20	23026270	23030378	49691	0.0243	< 1E-18
THBS2	6	169615875	169654139	49829	0.0945	< 1E-18
THBS4	5	79287134	79379110	49305	0.0453	< 1E-18
THOP1	19	2785458	2815805	48296	0.0144	< 1E-18
THSD1	13	52951302	52980629	42406	0.0044	2.88e-06
THTPA	14	24025197	24029480	41981	0.0852	< 1E-18
THY1	11	119288088	119295695	49036	0.0799	< 1E-18
TIE1	1	43766664	43788779	50905	0.0073	< 1E-18
TIMD4	5	156346293	156390266	50022	0.0585	< 1E-18
TIMM10	11	57295936	57298276	43848	0.0166	< 1E-18
TIMP2	17	76849059	76921469	40798	0.0105	3.11e-07
TIMP3	22	33197687	33259030	49788	0.1683	< 1E-18
TIMP4	3	12194551	12200851	50181	0.0551	< 1E-18
TINAGL1	1	32042086	32053287	49930	0.0062	2.65e-05
TLR1	4	38792298	38858438	41461	0.0621	< 1E-18
TLR3	4	186990306	187009223	49294	0.849	< 1E-18
TLR4	9	120466610	120479149	41566	0.0118	2.5e-13
TMED8	14	77801364	77843452	43405	0.004	0.00022481
TMEM106A	17	41363854	41372061	42998	0.0068	4.16e-15
TMEM132A	11	60691935	60704631	42459	0.0991	< 1E-18
TMEM25	11	118401756	118417995	43295	0.1262	< 1E-18
TMPRSS11D	4	68686594	68749750	43552	0.0169	< 1E-18
TMPRSS15	21	19641433	19858197	47508	0.0172	< 1E-18
TMPRSS5	11	113558272	113577095	48863	0.2105	< 1E-18
TNC	9	117781857	117880536	50163	0.0706	< 1E-18
TNF	6	31543344	31546113	50067	0.0067	4.27e-09
TNFAIP8	5	118604387	118735383	48785	0.0042	0.0010438
TNFRSF10A	8	23047965	23082639	49425	0.217	< 1E-18
TNFRSF10B	8	22877646	22926692	48949	0.1104	< 1E-18
TNFRSF10C	8	22941868	22974950	49817	0.0639	< 1E-18
TNFRSF11A	18	59992520	60058525	49603	0.1137	< 1E-18
TNFRSF11B	8	119935796	119964439	49670	0.0317	< 1E-18
TNFRSF12A	16	3068446	3072384	49410	0.0041	0.0084389
TNFRSF13B	17	16833130	16875432	48988	0.0304	6.97e-14
TNFRSF13C	22	42318027	42322822	48414	0.2942	< 1E-18
TNFRSF14	1	2487078	2496821	48585	0.0096	2.91e-10
TNFRSF17	16	12058964	12061925	42338	0.0311	< 1E-18
TNFRSF19	13	24144509	24250243	49520	0.0385	< 1E-18
TNFRSF1A	12	6437923	6451280	49589	0.0053	0.0012946
TNFRSF1B	1	12227060	12269285	48948	0.0119	1.09e-06
TNFRSF21	6	47199268	47277641	50271	0.0358	< 1E-18
TNFRSF6B	20	62328021	62330037	49553	0.057	< 1E-18
TNFRSF8	1	12123434	12204264	49550	0.0188	< 1E-18
TNFRSF9	1	7975954	8003225	47361	0.0168	< 1E-18
TNFSF10	3	172223298	172241297	49386	0.0276	5.55e-17
TNFSF11	13	43136872	43182149	49125	0.0063	2.3e-07
TNFSF12	17	7452208	7461207	50245	0.0804	< 1E-18
TNFSF13	17	7461609	7464925	49993	0.0784	< 1E-18
TNFSF13B	13	108903588	108960832	49954	0.0113	2.09e-08
TNFSF14	19	6661264	6670599	48639	0.072	8.72e-13
TNFSF8	9	117655623	117692875	43364	0.0207	< 1E-18
TNIP1	5	150409506	150473138	43062	0.0028	0.006198
TNN	1	175036994	175117202	43440	0.4926	< 1E-18
TNR	1	175284330	175712906	49641	0.0869	< 1E-18
TNXB	6	32008931	32083111	51085	0.3018	< 1E-18
TOP2B	3	25639396	25706398	41679	0.003	0.001166
TOR1AIP1	1	179851177	179894135	42130	0.0988	< 1E-18
TP53BP1	15	43695259	43802926	42930	0.015	0.0013183
TP53I3	2	24300303	24308731	42003	0.0638	< 1E-18
TP73	1	3569084	3652765	39766	0.003	0.0098227
TPK1	7	144149034	144533488	43162	0.1132	< 1E-18
TPMT	6	18128542	18155305	49163	0.1318	< 1E-18
TPP1	11	6633994	6640692	50159	0.0385	< 1E-18
TPPP3	16	67423712	67427438	49765	0.0027	3.37e-06
TPSAB1	16	1290697	1292555	49744	0.6117	< 1E-18
TPSD1	16	1306060	1308999	42892	0.0534	1.55e-14
TRAF2	9	139776364	139821059	46915	0.0026	0.00135
TRDMT1	10	17184253	17244053	42153	0.0087	4.11e-13
TREH	11	118528026	118550399	43639	0.4698	< 1E-18
TREM2	6	41126244	41130924	49240	0.0173	8.16e-15
TREML2	6	41158015	41168932	49244	0.0621	< 1E-18
TRIM21	11	4406127	4414926	50079	0.0049	0.00074501
TRIM25	17	54965270	54991399	42464	0.0044	0.00012052
TRIM26	6	30152232	30181204	37535	0.0013	0.0059425
TRIM40	6	30103885	30116512	42995	0.0433	< 1E-18
TRIM5	11	5684787	5959849	50579	0.0819	< 1E-18
TRIM58	1	248020501	248041507	43457	0.0311	< 1E-18
TSPAN8	12	71518865	71835678	43289	0.0522	< 1E-18
TSPYL1	6	116597741	116601066	42487	0.005	0.0057643
TST	22	37406900	37416224	47618	0.01	1.13e-09
TTF2	1	117602925	117650075	42315	0.116	< 1E-18
TTR	18	29171689	29178984	42212	0.0073	4.24e-08
TWF2	3	52262626	52273276	44131	0.0016	0.00038195
TXNDC15	5	134209493	134237215	48179	0.2693	< 1E-18
TXNDC5	6	7881750	7911047	49429	0.0061	1.58e-05
TYMP	22	50964181	50968485	49892	0.0288	< 1E-18
TYRO3	15	41849873	41875784	50307	0.1962	< 1E-18
TYRP1	9	12685439	12710290	41370	0.0066	0.00013355
UBE2L6	11	57319129	57335757	43862	0.0167	< 1E-18
ULBP2	6	150263136	150270371	48474	0.2531	< 1E-18
UMOD	16	20344374	20367623	49928	0.3345	< 1E-18
UNC5D	8	35092975	35654068	42258	0.0028	0.00013947
UROD	1	45477819	45481247	41944	0.0648	< 1E-18
UROS	10	127473549	127511817	41446	0.0029	0.00089342
USP28	11	113668596	113746292	42646	0.0037	3.07e-05
USP8	15	50716577	50806616	49251	0.0039	0.0026825
UXS1	2	106709759	106810795	48191	0.0056	0.00014207
VAMP8	2	85788685	85809154	41853	0.0152	< 1E-18
VASH1	14	77228532	77249358	48923	0.0097	2.4e-07
VASN	16	4421849	4433529	48614	0.2329	< 1E-18
VAT1	17	41166622	41177140	50117	0.0107	< 1E-18
VAV3	1	108113782	108507766	40243	0.0041	7.35e-05
VCAM1	1	101185298	101204601	50121	0.0267	5.4e-11
VCAN	5	82767284	82878122	48502	0.1399	< 1E-18
VEGFA	6	43737921	43754224	49893	0.2203	< 1E-18
VEGFB	11	64002010	64006265	41947	0.0283	< 1E-18
VEGFC	4	177604689	177713881	49544	0.006	8.45e-08
VGF	7	100805790	100808874	44039	0.0122	1.07e-08
VIT	2	36923833	37041935	42321	0.2081	< 1E-18
VMO1	17	4688580	4689728	50049	0.5506	< 1E-18
VNN1	6	133002729	133035188	42815	0.4802	< 1E-18
VNN2	6	133065009	133084598	48985	0.3222	< 1E-18
VSIG10	12	118501398	118573831	41607	0.2242	< 1E-18
VSIG10L	19	51834790	51845378	41239	0.0132	1.55e-12
VSIG2	11	124617368	124622134	42394	0.0511	3.3e-13
VSIR	10	73507316	73533255	49508	0.0933	< 1E-18
VSNL1	2	17720393	17838285	43256	0.0245	< 1E-18
VSTM1	19	54544079	54567207	45508	0.3871	< 1E-18
VSTM2L	20	36531506	36573752	48660	0.0088	7.32e-11
VTCN1	1	117686209	117753556	48813	0.0078	0.00011703
VTI1A	10	114206756	114578503	42053	0.0034	0.0084861
VWA1	1	1370241	1378262	48943	0.126	< 1E-18
VWC2	7	49813257	49961546	49711	0.1738	< 1E-18
VWC2L	2	215275789	215443683	42171	0.0042	0.00095392
VWF	12	6058040	6233936	49814	0.0116	5.84e-08
WARS	14	100800125	100843142	49176	0.0159	< 1E-18
WASF1	6	110421022	110501207	48364	0.0418	< 1E-18
WASF3	13	27131840	27263085	48130	0.0107	< 1E-18
WASHC3	12	102406705	102455927	43602	0.0023	0.0028279
WFDC1	16	84328252	84363457	41213	0.0211	5.55e-17
WFDC12	20	43752066	43753106	50676	0.1433	< 1E-18
WFDC2	20	44098346	44110172	48190	0.0231	< 1E-18
WFIKKN1	16	679239	684116	48441	0.0479	< 1E-18
WFIKKN2	17	48912011	48919709	50131	0.1601	< 1E-18
WIF1	12	65444406	65515346	50340	0.0293	< 1E-18
WNT9A	1	228106357	228135599	49321	0.0771	< 1E-18
WWP2	16	69796209	69975644	50108	0.0216	< 1E-18
XCL1	1	168545711	168551315	49962	0.2263	< 1E-18
YAP1	11	101981192	102104154	43378	0.0044	0.00036122
YES1	18	721588	812547	48302	0.0052	2.39e-05
YOD1	1	207217194	207226325	41827	0.0068	3.48e-07
ZBTB16	11	113930315	114121398	48045	0.076	< 1E-18
ZFYVE19	15	41099284	41107282	43215	0.0686	< 1E-18

## Sheet: Table S2
Table S2. Summary of Diabetic retinopathy (DR) datasets used in the current study.
Disease	Source	Datasets	Cases	Controls
DR	FinnGen	Finnish biobank	145,84	202082

## Sheet: Table S3
Table S3. PWAS results for DR using UKB plasma proteomic and genetic data (N=53,022) using FUSION
*Definitions of column headings:Category: Disease categories used in the study; Protein: Gene symbols of the protein; CHR: Chromosome number; P0: Start position (bp) of the gene encoding the protein; P1: End position (bp) of the gene encoding the protein; PWAS.Z: Z-score from discovery PWAS analysis; PWAS.P: P-value from discovery PWAS analysis; PWAS.P.BH:P-value adjust from discovery PWAS analys…
Category	Protein	CHR	P0	P1	PWAS.Z	PWAS.P
DR	CFHR5	1	196946686	196978804	4.957	7.16e-07
DR	GSTT2B	22	24299601	24303373	-3.609	0.000307
DR	POMC	2	25383722	25391772	-3.5269	0.000421
DR	F13B	1	197008321	197036397	3.481	0.0005
DR	COL4A1	13	110801310	110959496	3.4388	0.000584
DR	MIF	22	24236191	24237414	-3.238	0.001204
DR	DDT	22	24313554	24322660	-3.192	0.001414
DR	GALNT3	2	166604101	166651192	-3.152	0.001622
DR	PAM	5	102089685	102366809	-3.144	0.00167
DR	LCN15	9	139654086	139660707	-3.126	0.00177
DR	MANSC4	12	27915671	27924209	-3.087	0.00202
DR	CTSZ	20	57570240	57582302	3.0764	0.0021
DR	CHRDL2	11	74407474	74442430	-3.044	0.00233
DR	LIF	22	30636436	30642840	3.035	0.002402
DR	ENTPD2	9	139942550	139948497	3.0075	0.00263
DR	S100A13	1	153591263	153603836	-2.9772	0.00291
DR	CXADR	21	18884700	18965897	2.93132	0.00338
DR	ODAM	4	71062213	71070293	2.8872	0.00389
DR	GUSB	7	65425671	65447301	-2.79044	0.00526
DR	RTN4R	22	20228938	20270769	2.779	0.005453
DR	CPA4	7	129932974	129964020	-2.722	0.00649
DR	LPL	8	19759228	19824769	-2.679	0.00738
DR	RARRES2	7	150035406	150038763	-2.67893	0.00739
DR	ICAM4	19	10397643	10399198	2.6618	0.00777
DR	AARSD1	17	41102543	41116515	2.6404	0.00828
DR	SPARC	5	151040657	151066726	-2.62927	0.00856
DR	GZMH	14	25075686	25078905	-2.61619	0.00889
DR	CYB5R2	11	7686331	7698453	2.59105	0.00957
DR	NCR3LG1	11	17373273	17398888	-2.589	0.00963
DR	BCL2L15	1	114420790	114430169	2.5539	0.0107
DR	ACAA1	3	38144620	38178733	-2.5455	0.0109
DR	ADGRE5	19	14491313	14519537	-2.5111	0.01203
DR	GSTA1	6	52656462	52668708	2.502	0.0123
DR	GSTA3	6	52761437	52774483	2.502	0.0123
DR	MVK	12	110011060	110035922	-2.4879	0.01285
DR	CST5	20	23856572	23860387	2.457	0.014
DR	SDC1	2	20400558	20425194	2.4563	0.014039
DR	PTGR1	9	114312002	114362135	-2.453	0.01417
DR	CEP85	1	26560644	26605529	2.4518	0.0142
DR	SUSD4	1	223394161	223537544	-2.444	0.0145
DR	SHMT1	17	18231174	18266877	2.431	0.01506
DR	SPRY2	13	80910111	80915086	-2.4294	0.015124
DR	PRCP	11	82534544	82681626	-2.40157	0.01632
DR	NAGPA	16	5074845	5084142	-2.3957	0.0166
DR	RBKS	2	28004231	28113965	-2.3464	0.018954
DR	PTPRC	1	198607801	198726412	2.3442	0.0191
DR	SERPINF1	17	1665253	1680868	-2.339	0.01934
DR	TP53I3	2	24300303	24308731	-2.33	0.019806
DR	DNAJB1	19	14625582	14640582	-2.3136	0.02069
DR	PSTPIP2	18	43563502	43652238	2.3122	0.0208
DR	SERPING1	11	57364860	57382326	2.30358	0.02125
DR	ITGB7	12	53585102	53601091	2.3024	0.02132
DR	CLSTN3	12	7282294	7311541	2.301	0.02139
DR	CFI	4	110661850	110723335	-2.3006	0.02142
DR	TNFRSF6B	20	62328021	62330037	-2.291	0.022
DR	VAV3	1	108113782	108507766	2.2884	0.0221
DR	TTF2	1	117602925	117650075	-2.286	0.0223
DR	ADAMTS15	11	130318869	130346536	-2.27958	0.02263
DR	CTHRC1	8	104383743	104395225	2.2738	0.02298
DR	PLCB2	15	40570377	40600136	2.26623	0.0234
DR	CD244	1	160799950	160832645	-2.24	0.0251
DR	TNFRSF1A	12	6437923	6451280	2.2396	0.02512
DR	PLA2G7	6	46671938	46703430	2.2182	0.0265
DR	IGSF3	1	117117021	117210377	-2.2127	0.0269
DR	NAPRT	8	144656955	144660819	2.2	0.02781
DR	CDH6	5	31193857	31329253	-2.197	0.02802
DR	DLK1	14	101192042	101204561	-2.196	0.02809
DR	CRIM1	2	36583069	36778278	-2.1864	0.028788
DR	SCRN1	7	29959719	30029905	2.18609	0.02881
DR	MECR	1	29519385	29557454	2.1712	0.0299
DR	SERPINB1	6	2832566	2842240	2.1674	0.0302
DR	EGFL7	9	139553308	139567130	-2.167	0.03024
DR	GNPDA2	4	44684217	44728612	2.1603	0.03075
DR	IL4R	16	27324989	27376099	2.16	0.0308
DR	C5	9	123714613	123812554	2.1576	0.03096
DR	CRTAM	11	122709208	122743347	-2.157	0.03101
DR	NFASC	1	204797779	204991950	-2.152	0.0314
DR	COMT	22	19929130	19957498	-2.149	0.031634
DR	SIGLEC5	19	52115180	52148798	2.147	0.03179
DR	PPP1R14D	15	41107643	41120907	-2.14398	0.032
DR	BST1	4	15704573	15739936	-2.141	0.03227
DR	FUCA1	1	24171567	24194784	-2.137	0.0326
DR	CCL26	7	75398851	75419214	2.13091	0.0331
DR	CSF2	5	131409483	131411863	2.11883	0.03411
DR	PER3	1	7844380	7905237	2.112	0.0347
DR	CCL4	17	34430983	34433014	-2.1048	0.03531
DR	DKK1	10	54074056	54077802	2.1018	0.0356
DR	DKK3	11	11984653	12031316	-2.101	0.03564
DR	LCP1	13	46700055	46786006	2.099	0.035817
DR	CRTAC1	10	99624757	99790585	2.088	0.0368
DR	PGLYRP4	1	153302596	153321316	2.075	0.038
DR	OSMR	5	38845960	38945698	-2.071	0.03836
DR	LRP11	6	150139934	150185162	-2.067	0.0387
DR	CFH	1	196621008	196716634	-2.065	0.0389
DR	F3	1	94994781	95007356	2.064	0.039
DR	DPP7	9	140004994	140009629	2.0632	0.0391
DR	GMPR	6	16238811	16295780	-2.062	0.0392
DR	OGFR	20	61436187	61445352	2.0585	0.0395
DR	PODXL2	3	127348024	127391652	-2.0572	0.0397
DR	PLA2G2A	1	20301924	20306909	-2.043	0.0411
DR	APOL1	22	36649056	36663576	2.03	0.042357
DR	CA3	8	86285665	86361269	2.0281	0.04255
DR	IL15RA	10	5985602	6020150	2.0193	0.0435
DR	UBE2L6	11	57319129	57335757	-2.0116	0.04426
DR	RTN4IP1	6	107019846	107077362	-2.0068	0.0448
DR	TPPP3	16	67423712	67427438	-1.9981	0.0457
DR	ADD1	4	2845584	2931803	1.9939	0.04616
DR	CHGB	20	5892076	5906007	-1.994	0.0462
DR	LY6D	8	143866296	143868008	-1.993	0.04626
DR	PGD	1	10458649	10480201	1.9886	0.0467
DR	EPHB4	7	100400187	100425143	-1.98557	0.04708
DR	NID2	14	52471521	52535946	1.984	0.04726
DR	COQ7	16	19078921	19091417	1.9829	0.0474
DR	RNF149	2	101887681	101925163	1.979	0.047816
DR	SCARF1	17	1537152	1549041	1.967	0.04918
DR	CCL3	17	34415602	34417515	1.959	0.05011
DR	ASGR2	17	7004641	7019019	-1.955	0.05058
DR	CAPS	19	5911718	5915888	1.949	0.0513
DR	GRK5	10	120967101	121219254	-1.9477	0.0515
DR	VSIG10	12	118501398	118573831	-1.924	0.05435
DR	DDHD2	8	38082736	38133076	1.92	0.05486
DR	THSD1	13	52951302	52980629	-1.9174	0.055185
DR	ATXN10	22	46067678	46241187	1.917	0.055227
DR	IMMT	2	86371055	86422893	1.903	0.057041
DR	SERPINA5	14	95027779	95059457	1.89265	0.0584
DR	PSAP	10	73576055	73611132	-1.8917	0.0585
DR	MAMDC4	9	139745395	139755251	1.8908	0.05865
DR	CD226	18	67498394	67629039	-1.8887	0.0589
DR	NCAM1	11	112831969	113149158	-1.877	0.06052
DR	ITIH1	3	52811608	52826084	1.8757	0.0607
DR	CEACAM6	19	42254885	42276113	1.8714	0.06129
DR	CD300C	17	72537247	72542282	-1.871	0.06135
DR	SLAMF7	1	160708847	160724611	1.864	0.0623
DR	CTRL	16	67961543	67966317	1.85789	0.0632
DR	EREG	4	75230860	75254468	-1.8509	0.06418
DR	TIMD4	5	156346293	156390266	1.84955	0.06438
DR	EPHA4	2	222282747	222438922	-1.8387	0.065957
DR	VTCN1	1	117686209	117753556	-1.8368	0.0662
DR	RELT	11	73087309	73108519	-1.833	0.0668
DR	TWF2	3	52262626	52273276	-1.8307	0.0672
DR	VAT1	17	41166622	41177140	-1.8297	0.06729
DR	F7	13	113760102	113774995	-1.822	0.068455
DR	CTSL	9	90340434	90346308	1.8135	0.06976
DR	APOBR	16	28505970	28510291	1.811	0.0701
DR	APOD	3	195295573	195311076	-1.8035	0.0713
DR	CKAP4	12	106631655	106698057	-1.8032	0.07136
DR	CXCL9	4	76922428	76928641	1.7992	0.07198
DR	UXS1	2	106709759	106810795	1.7982	0.072152
DR	ARG1	6	131894284	131905472	-1.7957	0.0725
DR	ACY1	3	52017294	52023218	1.795	0.0727
DR	MAPKAPK2	1	206858289	206907628	-1.7939	0.0728
DR	ITGB5	3	124480795	124620265	1.7928	0.073
DR	CD164	6	109687717	109703660	1.7917	0.0732
DR	LTBR	12	6484211	6500737	-1.789	0.07361
DR	NAGK	2	71291474	71306935	1.7796	0.075147
DR	HMOX2	16	4524691	4560348	1.77856	0.0753
DR	VCAM1	1	101185298	101204601	-1.768	0.0771
DR	HSPB1	7	75931861	75933612	1.766	0.0774
DR	GGT5	22	24615622	24641110	1.761	0.07819
DR	TMPRSS5	11	113558272	113577095	1.761	0.07824
DR	SEMA4D	9	91975702	92113045	-1.7589	0.0786
DR	IFNLR1	1	24480647	24514449	1.756	0.0791
DR	ITIH3	3	52828784	52843025	-1.756	0.0791
DR	FGF2	4	123747863	123819391	1.752	0.07977
DR	B3GNT7	2	232260254	232265875	-1.75	0.080118
DR	PHACTR2	6	143857982	144152322	-1.7496	0.0802
DR	KLK4	19	51409608	51413994	1.744	0.08116
DR	IL19	1	206972215	207016326	1.743	0.0813
DR	PDCD1	2	242792033	242801060	1.7414	0.081613
DR	PON1	7	94926988	94954019	1.737	0.08239
DR	FGA	4	155504278	155511918	1.736	0.08256
DR	TIMP3	22	33197687	33259030	1.736	0.082564
DR	MDM1	12	68666223	68726161	-1.733	0.0831
DR	ENO1	1	8921061	8939308	1.7292	0.0838
DR	CETN3	5	89688078	89705603	-1.72464	0.08459
DR	ATXN3	14	92504996	92572965	-1.724	0.08471
DR	S100A12	1	153346182	153348125	1.7204	0.0854
DR	CXCL14	5	134906369	134914969	1.69952	0.08922
DR	MFGE8	15	89441914	89456642	-1.695	0.0901
DR	ECM1	1	150480538	150486265	1.694	0.0903
DR	FBP1	9	97365415	97402531	-1.693	0.09046
DR	WFIKKN2	17	48912011	48919709	1.688	0.09141
DR	PENK	8	57349233	57359293	-1.678	0.09335
DR	SFTPA2	10	81315608	81320158	-1.677	0.0935
DR	HPGDS	4	95219686	95264027	-1.67	0.09492
DR	MGMT	10	131265448	131566271	1.667	0.0955
DR	CENPF	1	214776538	214837931	-1.659	0.0971
DR	IDUA	4	980785	998294	1.656	0.09772
DR	AXL	19	41725108	41767671	1.6547	0.09798
DR	TMEM106A	17	41363854	41372061	-1.648	0.09935
DR	LTA4H	12	96394606	96437298	1.6428	0.10042
DR	CCL25	19	8117651	8127534	-1.641	0.1008
DR	NPHS1	19	36316866	36360189	1.64	0.10101
DR	ITPA	20	3189514	3204516	-1.637	0.1016
DR	PCDH17	13	58205944	58303445	1.6363	0.101767
DR	TBCC	6	42712219	42713834	-1.6334	0.1024
DR	PRG2	11	57154267	57158130	-1.62682	0.10378
DR	CPXM2	10	125465723	125699783	-1.626	0.1039
DR	CD55	1	207494853	207560149	1.628	0.104
DR	SPINK4	9	33218363	33248565	-1.623	0.10459
DR	PIK3IP1	22	31677579	31688520	1.621	0.105018
DR	TRAF2	9	139776364	139821059	-1.6201	0.10521
DR	ICAM1	19	10381511	10397291	-1.619	0.10545
DR	CASP9	1	15817327	15853029	-1.6143	0.106
DR	AMY2B	1	104096437	104122156	-1.618	0.106
DR	HAVCR2	5	156512843	156569880	1.61166	0.10703
DR	GLB1	3	33038100	33138722	1.6061	0.1083
DR	TMPRSS11D	4	68686594	68749750	-1.6053	0.10844
DR	FIS1	7	100882739	100895597	-1.605	0.10849
DR	HIP1R	12	123319000	123347507	1.6036	0.1088
DR	ADAMTSL5	19	1505017	1513603	-1.596	0.11049
DR	MMP13	11	102813724	102826463	-1.59537	0.11063
DR	LRIG1	3	66429221	66551687	1.593	0.1112
DR	ACAN	15	89346674	89418585	1.58223	0.1136
DR	ZFYVE19	15	41099284	41107282	1.582	0.1136
DR	NPTX2	7	98246609	98259180	1.575	0.11526
DR	OXT	20	3052266	3053163	1.575	0.1153
DR	GZMA	5	54398476	54406080	1.57207	0.11593
DR	AMBN	4	71457973	71473005	-1.5686	0.11673
DR	LILRA5	19	54818353	54824409	1.5669	0.11714
DR	SERPINA6	14	94770585	94789731	-1.56438	0.11773
DR	SERPINE2	2	224839829	224904036	-1.562	0.118288
DR	NFKB1	4	103422486	103538459	-1.5618	0.11834
DR	CD14	5	140011313	140013286	1.56	0.11876
DR	CCL14	17	34310327	34314040	-1.557	0.11947
DR	SCN4B	11	118004092	118023603	-1.554	0.12018
DR	CXCL3	4	74902306	74904524	1.5507	0.12097
DR	FCGR3B	1	161592986	161601753	-1.545	0.122
DR	ITIH4	3	52846991	52865495	-1.5451	0.1223
DR	ACHE	7	100487615	100494594	-1.538	0.12405
DR	AREG	4	75310851	75320726	-1.5373	0.12423
DR	LONP1	19	5691845	5720583	1.5333	0.1252
DR	PROCR	20	33759876	33804043	1.525	0.1273
DR	SH3BP1	22	38030661	38062939	-1.521	0.128249
DR	PADI2	1	17393256	17445930	-1.5195	0.129
DR	HAVCR1	5	156456424	156486130	1.518	0.12901
DR	AAMDC	11	77532155	77629478	-1.514	0.13003
DR	CDH15	16	89238175	89261900	-1.508	0.1316
DR	HEG1	3	124684554	124774802	1.5061	0.132
DR	PRTFDC1	10	25137536	25241533	1.5046	0.1324
DR	NPC2	14	74942895	74960880	-1.50198	0.1331
DR	FKBP1B	2	24272571	24286551	1.4989	0.133895
DR	CNTN5	11	98891683	100229616	1.498	0.13413
DR	ERBB2	17	37844167	37886679	-1.4961	0.13463
DR	PRSS8	16	31142754	31147083	1.49471	0.135
DR	EPHB6	7	142552823	142568847	-1.49208	0.13568
DR	SIRPB1	20	1544167	1600707	-1.49	0.1362
DR	SPINK5	5	147405246	147516852	-1.479	0.13914
DR	DAG1	3	49506136	49573051	-1.477	0.1397
DR	CTSH	15	79213400	79241916	1.472	0.141
DR	SIGLEC1	20	3667617	3687775	-1.47	0.1416
DR	ITGA2	5	52285156	52390609	-1.469	0.14183
DR	LEPR	1	65886335	66107242	-1.469	0.142
DR	CDH23	10	73156691	73575704	1.4682	0.1421
DR	NAGA	22	42454358	42466846	1.466	0.142605
DR	MATN2	8	98881068	99048944	1.466	0.14265
DR	ANGPTL4	19	8428173	8439257	1.463	0.14347
DR	RSPO3	6	127439749	127518910	-1.46	0.1443
DR	ADAM9	8	38854388	38962663	1.4523	0.14641
DR	CPB2	13	46627321	46679211	1.45	0.147059
DR	CFD	19	859643	863630	1.449	0.14733
DR	ACRBP	12	6747241	6756626	1.4482	0.14756
DR	RABGAP1L	1	174128548	174964445	1.4463	0.148
DR	DDAH1	1	85784164	86044046	-1.4428	0.149
DR	FSTL1	3	120111140	120170100	-1.4427	0.1491
DR	KLK8	19	51499263	51505967	1.441	0.14958
DR	MRI1	19	13875346	13885096	-1.44	0.14987
DR	CD101	1	117544372	117579098	-1.44	0.15
DR	FCAR	19	55385704	55401838	1.438	0.15043
DR	DTX3	12	57998405	58003587	-1.4361	0.15096
DR	FAP	2	163027194	163101661	-1.4323	0.152065
DR	TREML2	6	41158015	41168932	1.4296	0.1528
DR	PLA2G15	16	68279207	68294965	-1.42889	0.153
DR	C1QA	1	22962999	22966101	-1.429	0.153
DR	MANSC1	12	12478990	12503475	-1.4287	0.15309
DR	NOS3	7	150688083	150711676	1.42667	0.15368
DR	CD69	12	9905082	9913497	1.4254	0.15405
DR	HDDC2	6	125541108	125623224	-1.424	0.1544
DR	GMPR2	14	24701628	24708448	-1.42361	0.15456
DR	CCL11	17	32612687	32615353	1.4217	0.15513
DR	ABO	9	136125788	136150630	1.42	0.15561
DR	TNFAIP8	5	118604387	118735383	1.41907	0.15588
DR	GPHA2	11	64701943	64703360	-1.41489	0.1571
DR	LRIG3	12	59265931	59314303	-1.4106	0.15835
DR	MIA	19	41277553	41283395	1.409	0.15884
DR	B4GALT1	9	33104080	33167354	-1.4073	0.15934
DR	GAS6	13	114523522	114567040	-1.406	0.159724
DR	CTSS	1	150702672	150738433	-1.405	0.16
DR	PTPRH	19	55692616	55720874	-1.403	0.16062
DR	AMIGO2	12	47469490	47473734	-1.4024	0.16079
DR	IGLC2	22	23243156	23243617	1.401	0.161152
DR	PLXNA4	7	131808091	132333447	1.39849	0.16196
DR	PKLR	1	155259630	155271225	-1.3995	0.162
DR	DPP6	7	153584182	154685995	-1.39	0.16453
DR	STAT2	12	56735381	56753939	1.3894	0.16472
DR	ENAH	1	225674537	225840844	-1.3873	0.165
DR	ACP6	1	147101453	147142618	-1.388	0.165
DR	MUC2	11	1074875	1104419	-1.38792	0.16516
DR	TNFRSF10A	8	23047965	23082639	1.386	0.16575
DR	MPO	17	56347217	56358296	1.3851	0.16602
DR	CNTN3	3	74311719	74570291	-1.385	0.1661
DR	FAM3C	7	120988905	121036418	1.38477	0.16612
DR	NPPB	1	11917521	11918988	-1.3813	0.167
DR	ISM1	20	13202418	13281298	-1.3815	0.1671
DR	GRN	17	42422454	42430470	-1.3814	0.16715
DR	HEBP1	12	13127798	13153207	1.3796	0.16769
DR	ARHGEF5	7	144052381	144077725	1.377	0.16851
DR	SH3GLB2	9	131769315	131790582	1.372	0.17006
DR	CRYGD	2	208986331	208989225	-1.372	0.170063
DR	FAM13A	4	89647106	90032549	-1.3711	0.17033
DR	MAN2B2	4	6576902	6625089	-1.371	0.17037
DR	B2M	15	45003675	45011075	-1.371	0.1704
DR	CNTN2	1	205012065	205047412	1.368	0.171
DR	MAN1A2	1	117910071	118071494	-1.3646	0.172
DR	GUCA2A	1	42628362	42630389	1.3646	0.172
DR	ARHGEF10	8	1772142	1906807	-1.365	0.17225
DR	MUC16	19	8959520	9092018	1.365	0.17227
DR	PLA2G10	16	14766402	14788526	1.36493	0.1723
DR	AGRN	1	955503	991498	-1.357	0.175
DR	CD177	19	43857811	43867324	1.353	0.17606
DR	MMP12	11	102733467	102745764	1.351	0.1767
DR	FCRL2	1	157715523	157746922	1.349	0.177
DR	ESM1	5	54273692	54318499	1.34137	0.1798
DR	FAS	10	90750339	90775542	1.3402	0.1802
DR	STAB2	12	103981051	104160505	-1.338	0.1809
DR	CD207	2	71057345	71062952	-1.337	0.181223
DR	MINK1	17	4736683	4801356	1.3335	0.18235
DR	CDC27	17	45195069	45266788	1.3332	0.18246
DR	KLKB1	4	187130133	187179625	-1.332	0.18286
DR	IGSF8	1	160061130	160068733	1.3305	0.183
DR	CA4	17	58227297	58248260	1.331	0.18319
DR	CDA	1	20915441	20945401	1.325	0.185
DR	ASGR1	17	7076750	7082883	-1.323	0.18584
DR	DCC	18	49866542	51062273	1.3227	0.1859
DR	PON3	7	94989256	95025680	-1.321	0.1865
DR	LAMB1	7	107564244	107643700	-1.318	0.1875
DR	PXDNL	8	52232138	52722005	1.3156	0.18832
DR	IL1R2	2	102608306	102645006	-1.314	0.188846
DR	AGXT	2	241807896	241819919	1.3116	0.189647
DR	CD109	6	74405508	74538040	-1.309	0.1905
DR	CRIP2	14	105939299	105946507	1.30867	0.19065
DR	ERBB4	2	212240442	213403565	-1.3059	0.19158
DR	CALCB	11	14926543	15103888	-1.30589	0.19159
DR	IL6ST	5	55230923	55290821	1.30469	0.192
DR	LILRA6	19	54720737	54746649	1.301	0.19326
DR	ITGAV	2	187454792	187545628	1.3003	0.193504
DR	NUDT2	9	34329504	34343711	-1.2983	0.19418
DR	KRT19	17	39679869	39684560	1.2973	0.19451
DR	MDH1	2	63815743	63834331	1.2931	0.19598
DR	AOC1	7	150521715	150558592	-1.29135	0.19658
DR	CD274	9	5450503	5470566	1.291	0.1967
DR	PTPRS	19	5158506	5340814	1.2906	0.19685
DR	NOTCH2	1	120454176	120612240	-1.2907	0.197
DR	NUDT5	10	12207324	12238143	1.2895	0.1972
DR	TREH	11	118528026	118550399	1.287	0.19809
DR	SIGLEC10	19	51913275	51921057	1.286	0.19844
DR	PRR4	12	10998448	11324212	1.286	0.19844
DR	PTS	11	112097088	112140678	-1.28551	0.19861
DR	KLB	4	39408473	39453156	-1.285	0.19879
DR	C7orf50	7	1036622	1177896	1.28065	0.20031
DR	C7	5	40909354	40983041	-1.276	0.20196
DR	ENO2	12	7022909	7032861	-1.2752	0.20224
DR	CCL28	5	43376747	43412493	1.27488	0.20235
DR	SERPINI2	3	167159577	167196792	-1.274	0.2027
DR	SWAP70	11	9685624	9774538	1.27307	0.20299
DR	ALDH1A1	9	75515578	75695358	1.2725	0.20318
DR	MGLL	3	127407905	127542093	1.2717	0.2035
DR	TNFRSF17	16	12058964	12061925	1.27138	0.2036
DR	CEP112	17	63631656	64188202	1.2709	0.20375
DR	REEP4	8	21995533	21999464	-1.2694	0.2043
DR	ARHGAP45	19	1065922	1086627	1.2685	0.20461
DR	LTBP3	11	65306276	65326401	1.267	0.20516
DR	NIT2	3	100053545	100080479	-1.2642	0.2061
DR	IL17C	16	88704999	88706881	-1.25939	0.2079
DR	TYRP1	9	12685439	12710290	1.2585	0.20821
DR	LY9	1	160765864	160798051	1.256	0.209
DR	GCNT1	9	79034766	79122332	1.256	0.20912
DR	OCLN	5	68788119	68853931	-1.25347	0.21003
DR	GIMAP7	7	150211918	150218161	-1.251	0.21093
DR	IFNL1	19	39786965	39789313	-1.2495	0.2115
DR	BTD	3	15642848	15687329	-1.248	0.212
DR	GNLY	2	85912298	85925977	-1.248	0.212031
DR	BMP6	6	7727030	7881655	-1.2471	0.2124
DR	PRND	20	4702556	4709106	-1.2467	0.2125
DR	CTSO	4	156845270	156875069	1.2456	0.21291
DR	TGFB2	1	218519577	218617961	1.246	0.213
DR	PCBD1	10	72642037	72648541	1.2433	0.2137
DR	CRACR2A	12	3715799	3873985	1.2433	0.21377
DR	ADAM8	10	135075907	135090372	-1.239	0.2153
DR	CPXM1	20	2774715	2781283	-1.239	0.2153
DR	CEACAM16	19	45202421	45213986	-1.238	0.21572
DR	FHIT	3	59735036	61237133	1.236	0.2165
DR	CCL18	17	34391640	34399392	1.233	0.21758
DR	VSTM1	19	54544079	54567207	-1.233	0.21758
DR	FTCD	21	47556176	47575481	1.23121	0.21824
DR	CTBS	1	85015289	85040163	1.23	0.219
DR	IL12B	5	158741791	158757895	1.227	0.21982
DR	MCAM	11	119179239	119192231	-1.2261	0.22016
DR	PTPRZ1	7	121513143	121702090	-1.22477	0.22066
DR	FCN2	9	137772658	137779366	-1.223	0.22133
DR	SPINK8	3	48348332	48369831	1.222	0.2217
DR	IL22	12	68642022	68647387	-1.219	0.22284
DR	MEP1A	6	46761127	46807519	-1.2173	0.2235
DR	CPVL	7	29034847	29235067	-1.214	0.22475
DR	ST6GAL1	3	186648274	186796341	1.2126	0.2253
DR	ISLR2	15	74392652	74430881	-1.21125	0.2258
DR	FBN2	5	127593601	127994878	1.205	0.2282
DR	SIGLEC7	19	51645556	51656783	-1.2046	0.22835
DR	RAPGEF2	4	160025330	160281321	1.204	0.2286
DR	MERTK	2	112656056	112787138	-1.203	0.228976
DR	SMAD3	15	67356101	67487533	1.19941	0.2304
DR	DBI	2	120124497	120130136	-1.198	0.230917
DR	LZTFL1	3	45864808	45957534	-1.1977	0.231
DR	ADM	11	10326227	10328944	-1.1959	0.23173
DR	KLK14	19	51580752	51587502	1.19	0.23405
DR	MMP3	11	102706532	102714534	-1.189	0.23444
DR	OBP2B	9	136080664	136084637	1.187	0.23523
DR	ALCAM	3	105085753	105295744	1.1847	0.2361
DR	AMBP	9	116822407	116840752	1.1846	0.23618
DR	PINLYP	19	44080952	44088116	-1.181	0.2376
DR	CTSB	8	11700033	11726957	-1.176	0.23959
DR	AGRP	16	67516474	67517716	-1.17585	0.2397
DR	SNAP29	22	21213271	21245506	1.176	0.239791
DR	HDGF	1	156711899	156736717	1.174	0.24
DR	QSOX1	1	180123969	180173165	-1.175	0.24
DR	NPL	1	182758428	182799519	1.1733	0.241
DR	SFTPA1	10	81370695	81375211	1.1713	0.2415
DR	IGDCC4	15	65673802	65715410	1.17036	0.2419
DR	DAPK2	15	64199235	64364232	1.169	0.2424
DR	SLC39A14	8	22224762	22291642	-1.1678	0.24289
DR	PHYKPL	5	177635498	177659792	1.16751	0.243
DR	RTBDN	19	12936292	12946242	-1.1675	0.243
DR	RETN	19	7733930	7735340	-1.1656	0.24376
DR	F2R	5	76011868	76031606	-1.16529	0.2439
DR	SV2A	1	149874870	149889434	1.165	0.244
DR	NBL1	1	19967048	19984949	1.1656	0.244
DR	SCGB1A1	11	62172575	62190667	1.164	0.24442
DR	IL18	11	112013974	112034840	1.163	0.24483
DR	CDH1	16	68771128	68869451	1.16092	0.2457
DR	ADGRE1	19	6887577	6940470	1.16	0.24605
DR	APCS	1	159557615	159558655	1.1584	0.247
DR	IL17RB	3	53880607	53899827	-1.156	0.2477
DR	TACSTD2	1	59041095	59043445	1.155	0.248
DR	IL10	1	206940947	206945839	1.1529	0.249
DR	SDC4	20	43953928	43977064	1.1522	0.2492
DR	NFATC1	18	77155856	77289325	-1.1505	0.2499
DR	SCG3	15	51973550	52013228	1.15	0.2501
DR	GAS2	11	22647188	22834601	1.1498	0.25023
DR	CRELD2	22	50311815	50321188	1.145	0.252209
DR	SGSH	17	78180515	78194722	-1.145	0.25221
DR	NSFL1C	20	1422807	1454487	1.1432	0.2529
DR	ADAMTS4	1	161154098	161168846	1.1422	0.253
DR	ASRGL1	11	62104920	62160884	-1.142	0.25345
DR	MFAP4	17	19286755	19290553	1.1374	0.25536
DR	HS1BP3	2	20760208	20850849	-1.1368	0.255622
DR	SORT1	1	109852190	109940573	1.1356	0.256
DR	SERPIND1	22	21128167	21142008	-1.134	0.256998
DR	PROK1	1	110993822	110999976	1.134	0.257
DR	FABP9	8	82370576	82373814	1.1296	0.25863
DR	GPC5	13	92050861	93525935	-1.129	0.258898
DR	NFKBIE	6	44225903	44233525	1.1284	0.2592
DR	CA6	1	9005926	9035151	1.122	0.262
DR	EPO	7	100318423	100321323	1.11842	0.26339
DR	IGFBP6	12	53491220	53496129	-1.1175	0.26377
DR	TG	8	133879203	134147147	1.1163	0.2643
DR	RHOC	1	113243728	113250056	1.1143	0.265
DR	CLIC5	6	45866188	46048132	1.108	0.2679
DR	KIAA0319	6	24544332	24646383	-1.106	0.2687
DR	GHRL	3	10327359	10334631	1.1058	0.2688
DR	MAP2	2	210288782	210598842	1.1003	0.271202
DR	CA1	8	86239837	86291243	-1.0987	0.2719
DR	LGALS4	19	39292311	39304004	1.0983	0.27207
DR	GIPC3	19	3585551	3593539	1.0978	0.27231
DR	BSG	19	571277	583493	1.0973	0.27253
DR	ATRAID	2	27434895	27440046	1.0969	0.2727
DR	VSIR	10	73507316	73533255	-1.094	0.274
DR	ERMAP	1	43282795	43310660	-1.0931	0.274
DR	GNPDA1	5	141371314	141392606	1.09168	0.27497
DR	SMOC2	6	168841831	169073984	-1.091	0.2753
DR	PALM2	9	112403068	112708983	1.0873	0.27689
DR	SCAMP3	1	155225770	155232221	-1.0876	0.277
DR	SUSD1	9	114803065	114937688	-1.0854	0.27775
DR	PBLD	10	70042417	70092806	1.084	0.2784
DR	CPE	4	166282346	166419472	1.0817	0.27939
DR	CXCL16	17	4636821	4643217	1.0803	0.28001
DR	OPLAH	8	145106167	145118868	-1.079	0.28059
DR	TST	22	37406900	37416224	-1.078	0.281026
DR	EGF	4	110834040	110933422	-1.0775	0.28125
DR	TINAGL1	1	32042086	32053287	-1.0747	0.283
DR	PTN	7	136912088	137028611	1.07016	0.28455
DR	TNFRSF21	6	47199268	47277641	1.0689	0.2851
DR	PDGFRA	4	55095264	55164414	1.068	0.28552
DR	CD276	15	73976307	74006859	-1.067	0.286
DR	SMPD1	11	6411661	6416228	-1.065	0.28688
DR	COCH	14	31343720	31364271	1.065	0.28688
DR	TOR1AIP1	1	179851177	179894135	1.063	0.288
DR	CEBPB	20	48807271	48809226	-1.0625	0.288
DR	THBS2	6	169615875	169654139	-1.061	0.2887
DR	CD1C	1	158259576	158263420	1.0606	0.289
DR	DECR1	8	91013633	91064320	-1.0601	0.28909
DR	FETUB	3	186353758	186370930	-1.06	0.2891
DR	CNTNAP2	7	145813094	148118090	-1.06	0.28914
DR	ANXA2	15	60639333	60695082	-1.058	0.2901
DR	PGF	14	75408537	75422487	-1.05749	0.29029
DR	TNN	1	175036994	175117202	1.055	0.291
DR	CST3	20	23607343	23619110	-1.055	0.2914
DR	ORM1	9	117085336	117088755	1.055	0.29143
DR	SOST	17	41831099	41836156	1.0543	0.29175
DR	GCHFR	15	41056218	41059908	-1.04917	0.2941
DR	CDON	11	125825691	125933230	1.0491	0.29413
DR	IGFBP3	7	45951844	45961473	1.048	0.29464
DR	SCGN	6	25652429	25702011	-1.0475	0.2949
DR	CHIT1	1	203181955	203242769	-1.048	0.295
DR	CPM	12	69235977	69365350	-1.0467	0.29522
DR	TPSD1	16	1306060	1308999	-1.04648	0.2953
DR	STXBP1	9	130341649	130458306	-1.0436	0.29666
DR	IL1RL2	2	102803433	102856462	-1.043	0.296948
DR	GGCT	7	30536237	30544460	-1.03967	0.29849
DR	SIAE	11	124503009	124565603	1.03928	0.29868
DR	LPO	17	56295909	56345879	1.0367	0.29986
DR	PILRA	7	99965153	99997722	1.032	0.30207
DR	IFNGR2	21	34775202	34851655	1.032	0.30207
DR	PILRB	7	99949799	99965356	1.032	0.30207
DR	SEZ6L	22	26565440	26779563	-1.032	0.30219
DR	KLRK1	12	10524952	10544473	-1.03	0.30301
DR	GPA33	1	167022073	167135716	-1.0282	0.304
DR	TLR4	9	120466610	120479149	-1.0274	0.30426
DR	ELOA	1	24069645	24088549	-1.0253	0.305
DR	DSG4	18	28956740	28994875	1.0257	0.305
DR	GPRC5C	17	72420990	72447792	1.0256	0.30508
DR	CRHBP	5	76248538	76276983	-1.025	0.30536
DR	TEF	22	41763337	41795330	-1.023	0.306185
DR	AZU1	19	825097	832018	1.0193	0.30807
DR	EFNA1	1	155099936	155107333	1.017	0.309
DR	PCDH7	4	30722037	31148427	-1.0163	0.30948
DR	CDH3	16	68670092	68756519	-1.01502	0.3101
DR	SELPLG	12	109016053	109027735	1.015	0.31011
DR	GP1BA	17	4835592	4838325	1.0132	0.31094
DR	CES3	16	66995140	67009051	-1.01263	0.3112
DR	VSIG10L	19	51834790	51845378	-1.012	0.31154
DR	PRKAB1	12	120105558	120119435	-1.0116	0.31173
DR	CD58	1	117057157	117113661	1.0101	0.312
DR	EFCAB14	1	47140831	47184736	-1.0109	0.312
DR	TYRO3	15	41849873	41875784	1.002	0.3163
DR	SEZ6	17	27281919	27333458	1.0004	0.31711
DR	MELTF	3	196715492	196756687	1	0.3173
DR	DBH	9	136501482	136524466	1	0.31731
DR	EPPK1	8	144939497	144952632	0.9986	0.31799
DR	FBLN2	3	13590631	13679922	0.9979	0.3183
DR	CARHSP1	16	8946799	8962869	0.99435	0.3201
DR	KIT	4	55524085	55606881	0.9917	0.32133
DR	BLMH	17	28575213	28619074	-0.99	0.32217
DR	AHNAK	11	62201014	62323707	0.98934	0.3225
DR	LAMP1	13	113951556	113977987	0.9892	0.322578
DR	CD80	3	119243140	119278449	0.989	0.3227
DR	GC	4	72607410	72669758	0.988	0.32315
DR	MCEE	2	71336814	71357369	-0.9878	0.323245
DR	FAM3D	3	58619673	58652575	0.986	0.3241
DR	CSF1R	5	149432854	149492935	-0.98312	0.32555
DR	LGALS8	1	236681300	236716281	0.983	0.326
DR	SORCS2	4	7194265	7744563	-0.982	0.3261
DR	ADGRE2	19	14843205	14889353	-0.9809	0.32665
DR	FCGR2B	1	161632937	161648444	-0.98	0.327
DR	DPEP1	16	89679716	89704864	0.98	0.3271
DR	VNN2	6	133065009	133084598	-0.98	0.3271
DR	LHPP	10	126150403	126306457	0.977	0.3286
DR	EZR	6	159186773	159240444	0.9754	0.3294
DR	ANXA3	4	79472673	79531605	-0.9752	0.32946
DR	FGL1	8	17721889	17767874	-0.975	0.32956
DR	DRAXIN	1	11751786	11785914	-0.974	0.33
DR	MMP1	11	102660651	102668891	0.973	0.33055
DR	CEACAM8	19	43084393	43099207	-0.9728	0.33068
DR	CNTN1	12	41086244	41466220	-0.9715	0.33129
DR	NOTCH1	9	139388896	139440314	-0.9691	0.33247
DR	SERPINB9	6	2887500	2903514	0.9688	0.3326
DR	VSIG2	11	124617368	124622134	-0.96755	0.33327
DR	PDZD2	5	31639517	32111037	0.967458	0.33332
DR	EPS8L2	11	694438	727727	0.96707	0.33351
DR	TACC3	4	1723217	1746903	0.9662	0.33392
DR	BOLA1	1	149859440	149872351	0.9657	0.334
DR	TPSAB1	16	1290697	1292555	0.964	0.335
DR	NEO1	15	73344051	73597547	-0.96399	0.335
DR	VAMP8	2	85788685	85809154	0.9635	0.335317
DR	SEL1L	14	81937893	82000205	0.962772	0.33566
DR	ENPP7	17	77704681	77716021	0.96	0.33706
DR	PGLYRP2	19	15579456	15609767	-0.96	0.33706
DR	PRSS27	16	2762419	2770552	-0.95951	0.3373
DR	EPHA1	7	143087382	143105985	-0.95861	0.33776
DR	ITGB6	2	160956177	161128399	0.958	0.338063
DR	BMPER	7	33944523	34195484	0.95781	0.33816
DR	BCAM	19	45312316	45324677	-0.9568	0.33867
DR	GP2	16	20320894	20339130	-0.95184	0.3412
DR	PCDHB15	5	140624917	140628933	0.951	0.3416
DR	NPTXR	22	39214457	39239987	-0.95	0.342112
DR	OMP	11	76813886	76814377	-0.9472	0.34354
DR	MXRA8	1	1288069	1297157	-0.9459	0.344
DR	SLC39A5	12	56623833	56631630	0.9462	0.34403
DR	ITGAL	16	30483979	30534506	-0.94485	0.3447
DR	RWDD1	6	116892530	116918838	0.9447	0.3448
DR	CRISP3	6	49695097	49712150	-0.944	0.3452
DR	FABP1	2	88422501	88427635	0.9436	0.345392
DR	GIMAP8	7	150147718	150176480	-0.94236	0.34601
DR	CSPG4	15	75966663	76005189	-0.94139	0.3465
DR	OLR1	12	10310900	10324737	0.9412	0.34662
DR	NOS2	17	26083792	26127525	0.94	0.34723
DR	RABEP1	17	5185560	5289132	-0.94	0.34724
DR	GGACT	13	101182418	101241782	-0.939	0.347731
DR	STX7	6	132767006	132834337	0.938	0.3482
DR	BOC	3	112929850	113006306	-0.9381	0.3482
DR	DNMBP	10	101635334	101769676	0.9352	0.3497
DR	PIBF1	13	73356197	73590599	0.9343	0.350146
DR	MSR1	8	15965387	16424999	-0.932	0.35134
DR	TRIM5	11	5684787	5959849	-0.932	0.35134
DR	ITGA6	2	173292082	173371010	-0.9313	0.351696
DR	KHK	2	27309615	27323640	0.926	0.354446
DR	FLRT2	14	85996488	86120770	-0.924	0.35549
DR	S100A11	1	152004982	152020383	-0.923	0.356
DR	FUOM	10	135168658	135171539	0.9222	0.3564
DR	NRP2	2	206546714	206662857	0.9195	0.357839
DR	PLEKHO1	1	150121373	150136916	0.9184	0.358
DR	QDPR	4	17461884	17513857	-0.919	0.3581
DR	SPRED2	2	65537985	65659771	0.9171	0.359107
DR	ASAH1	8	17913501	17942507	-0.916	0.35967
DR	CD300LG	17	41924516	41940997	-0.9149	0.36023
DR	DNAJC21	5	34929698	34959069	-0.914296	0.36056
DR	HPSE	4	84213614	84256306	0.9103	0.36267
DR	IGF2R	6	160390131	160534539	-0.908	0.3639
DR	LILRB4	19	55155340	55181810	-0.906	0.36494
DR	CD36	7	79998891	80308593	0.906	0.36494
DR	CASP3	4	185548850	185570663	-0.9052	0.36537
DR	DSG3	18	29027758	29058665	0.905	0.3655
DR	NAP1L4	11	2965661	3013607	-0.9044	0.36578
DR	PRKG1	10	52751118	54058110	0.8967	0.3699
DR	EIF2AK3	2	88856259	88927094	0.8964	0.370053
DR	ENO3	17	4851387	4860426	-0.8958	0.37034
DR	ALDH5A1	6	24495080	24537435	-0.8951	0.3707
DR	PTPRR	12	71031853	71314623	0.8942	0.37122
DR	SERPINA9	14	94929054	94946026	0.894	0.37132
DR	LBP	20	36974759	37005665	0.893	0.3719
DR	CD46	1	207925402	207968858	-0.891	0.373
DR	VASH1	14	77228532	77249358	-0.889955	0.37349
DR	VEGFA	6	43737921	43754224	-0.89	0.3735
DR	SLURP1	8	143822362	143823829	-0.889	0.374
DR	MICALL2	7	1468101	1499138	-0.88758	0.37477
DR	MMP9	20	44637547	44645200	0.886	0.3756
DR	APOC1	19	45417504	45422606	0.8853	0.37598
DR	KLRD1	12	10378657	10482199	-0.883	0.37724
DR	ESAM	11	124622479	124632186	-0.87778	0.38006
DR	BRSK2	11	1411129	1483919	-0.877	0.38049
DR	BPIFB2	20	31595406	31611515	0.876	0.381
DR	GPIHBP1	8	144295068	144299044	0.8745	0.38187
DR	LAMP3	3	182840001	182881627	0.8739	0.3822
DR	LYVE1	11	10578513	10633236	0.87223	0.38308
DR	ICAM5	19	10400657	10407454	-0.871	0.38375
DR	CD248	11	66081958	66084515	-0.87042	0.38407
DR	C1QTNF1	17	77018896	77045870	-0.8701	0.38422
DR	PXN	12	120648242	120703574	-0.87	0.3843
DR	DNER	2	230222345	230579274	0.87	0.3843
DR	DNPH1	6	43193367	43197222	0.869	0.3848
DR	HNMT	2	138721590	138773934	0.868	0.385394
DR	DCTPP1	16	30434940	30441396	0.86605	0.3865
DR	SPTLC1	9	94794281	94877666	-0.8651	0.38701
DR	BTC	4	75669969	75719896	0.865	0.38704
DR	STC2	5	172741716	172756506	-0.864896	0.3871
DR	FN1	2	216225163	216300895	0.864	0.387588
DR	IL2RA	10	6052652	6104288	0.862	0.3887
DR	CD86	3	121774213	121839986	0.8591	0.3903
DR	VGF	7	100805790	100808874	-0.85845	0.39065
DR	SPARCL1	4	88394487	88452213	0.858	0.39089
DR	MINDY1	1	150968562	150980851	0.8577	0.391
DR	IGFBP1	7	45927956	45933267	-0.85759	0.39112
DR	IL17D	13	21276266	21297237	0.857	0.391445
DR	ATOX1	5	151121877	151152093	0.855611	0.39221
DR	HRG	3	186378005	186396029	0.854	0.3931
DR	PARD3	10	34398488	35104253	-0.8541	0.3931
DR	TNFRSF11B	8	119935796	119964439	-0.8521	0.39416
DR	SPINK1	5	147204131	147211349	-0.852	0.39421
DR	ADAMTS8	11	130274820	130298888	0.851	0.39477
DR	NADK	1	1682671	1711896	-0.8512	0.395
DR	IL7	8	79587978	79717758	-0.8501	0.39525
DR	CCL8	17	32646055	32648421	0.85	0.39533
DR	GSTP1	11	67351066	67354131	-0.84925	0.39574
DR	MPHOSPH8	13	20207821	20247599	0.8489	0.395958
DR	IL18BP	11	71709587	71716761	-0.84832	0.39626
DR	KYNU	2	143635067	143813401	0.847	0.396995
DR	DTD1	20	18548097	18744561	0.8469	0.397
DR	ANGPT2	8	6357172	6420930	-0.8457	0.3977
DR	KLK13	19	51559463	51568371	0.845	0.39811
DR	KIR2DS4	19	55344131	55360024	-0.843	0.39923
DR	FABP2	4	120238405	120243545	0.8427	0.39941
DR	DSCAM	21	41382926	42219065	0.841	0.40035
DR	MEGF11	15	66187417	66546085	-0.83977	0.401
DR	NECTIN4	1	161040785	161059389	-0.8356	0.403
DR	ENG	9	130577291	130617035	0.8353	0.40357
DR	PCDH12	5	141323150	141349306	-0.835	0.40372
DR	FGR	1	27938575	27961788	-0.8352	0.404
DR	NRCAM	7	107788068	108097161	-0.833	0.40484
DR	IGSF21	1	18434240	18704977	0.832	0.405
DR	DPP4	2	162848751	162931052	-0.8325	0.40514
DR	PDIA4	7	148700154	148725733	-0.82961	0.40676
DR	KLRB1	12	9747147	9760482	-0.8294	0.4069
DR	SIGLEC9	19	51628165	51639908	-0.829	0.4071
DR	CLEC7A	12	10269376	10282857	-0.828	0.40767
DR	CXCL6	4	74702214	74714781	-0.827	0.40824
DR	CDNF	10	14861249	14880574	0.8263	0.4087
DR	WFIKKN1	16	679239	684116	0.82585	0.4089
DR	KIR2DL3	19	55249980	55264504	-0.8258	0.40894
DR	PIGR	1	207101863	207119811	0.8263	0.409
DR	SPINK6	5	147582357	147594700	-0.825	0.40937
DR	HSPA2	14	65002623	65012891	-0.824299	0.40977
DR	CXCL5	4	74861359	74864496	-0.824	0.40994
DR	SERPINB8	18	61637159	61687013	-0.823	0.4105
DR	CD79B	17	62006100	62009714	-0.8225	0.41079
DR	ERP44	9	102741461	102861322	-0.8221	0.41101
DR	FGFR4	5	176513887	176525145	-0.822	0.41108
DR	SORD	15	45315302	45369383	-0.82114	0.4116
DR	ENPP5	6	46126924	46138708	0.821	0.4116
DR	CD200	3	112051194	112081659	-0.8209	0.4117
DR	GORASP2	2	171784974	171823639	-0.8202	0.412083
DR	PSCA	8	143751726	143764142	-0.82	0.41222
DR	CCL24	7	75440983	75452674	-0.818	0.41336
DR	ANPEP	15	90328120	90358633	0.81757	0.4136
DR	FCAMR	1	207131310	207143970	0.816	0.415
DR	AFAP1	4	7760441	7941653	0.815	0.41507
DR	CLEC5A	7	141627157	141646807	-0.814	0.41564
DR	CSF3	17	38171614	38174066	0.8117	0.41696
DR	SCGB3A1	5	180017103	180018540	-0.808569	0.41876
DR	TNFRSF11A	18	59992520	60058525	0.808	0.4191
DR	ANXA5	4	122589110	122618268	0.8078	0.4192
DR	CST6	11	65779312	65780976	-0.80685	0.41975
DR	CD48	1	160648536	160681641	0.807	0.42
DR	LGALS9	17	25956824	25976586	0.806	0.42024
DR	C3	19	6677715	6730573	-0.8036	0.42162
DR	MYO6	6	76458909	76629254	-0.8035	0.4217
DR	ANKMY2	7	16639401	16685442	-0.80321	0.42185
DR	KLK7	19	51479738	51487355	-0.802	0.42255
DR	SHBG	17	7517264	7536701	0.799	0.42429
DR	NINJ1	9	95883771	95896570	-0.798	0.42488
DR	LPCAT2	16	55542910	55620582	0.798	0.4249
DR	IL6R	1	154377669	154441926	-0.797	0.425
DR	OSTN	3	190917030	190983404	-0.7972	0.4253
DR	NEXN	1	78354198	78409580	-0.795	0.427
DR	KLK15	19	51328545	51340469	0.793	0.42778
DR	INSL4	9	5231419	5235304	-0.7912	0.42885
DR	FAM3B	21	42676139	42729358	-0.791	0.42894
DR	PCOLCE	7	100199800	100205798	0.79096	0.42896
DR	DPT	1	168664697	168698502	-0.791	0.429
DR	VNN1	6	133002729	133035188	-0.79	0.4295
DR	FGF21	19	49258816	49261587	0.7892	0.42998
DR	SOD2	6	160090089	160183561	-0.7883	0.4305
DR	ERN1	17	62116502	62208179	-0.7876	0.43095
DR	ENPP2	8	120569326	120685693	-0.786	0.43187
DR	BPIFA2	20	31749574	31769218	0.7851	0.4324
DR	CD83	6	14117487	14137149	-0.7842	0.4329
DR	RBP7	1	10057264	10076078	-0.7835	0.433
DR	CPPED1	16	12753656	12897874	0.784	0.433
DR	ASPSCR1	17	79934683	79975282	-0.7816	0.43447
DR	PRDX2	19	12907634	12912673	-0.7814	0.43456
DR	ALDH3A1	17	19641297	19652256	-0.781	0.4348
DR	SUGP1	19	19386827	19431653	-0.781	0.4348
DR	UROD	1	45477819	45481247	0.778	0.437
DR	PRC1	15	91509268	91538859	-0.776	0.4377
DR	CLPS	6	35762759	35765121	-0.776	0.4377
DR	C2orf69	2	200775979	200820658	-0.7754	0.438123
DR	IFI30	19	18283972	18288927	0.775	0.43834
DR	S100P	4	6694796	6698897	-0.7719	0.44017
DR	SPP1	4	88896802	88904578	0.7666	0.44329
DR	ANGPTL7	1	11249398	11256038	0.766	0.444
DR	DSG2	18	29078006	29128971	-0.7645	0.4446
DR	TREM2	6	41126244	41130924	-0.764	0.4449
DR	VWC2	7	49813257	49961546	0.763	0.44546
DR	MYOM3	1	24382525	24438665	0.7622	0.446
DR	ENTPD5	14	74424713	74486102	0.762	0.44606
DR	MAD1L1	7	1855429	2272878	-0.76087	0.44674
DR	RNASE10	14	20973696	20979328	0.756	0.44965
DR	TIE1	1	43766664	43788779	-0.755	0.45
DR	KLK12	19	51532348	51538486	-0.755	0.45025
DR	SERPINA3	14	95078714	95090392	0.755	0.45025
DR	IL17F	6	52101479	52109335	0.7532	0.4513
DR	MTIF3	13	28009780	28024728	-0.7507	0.452809
DR	NIT1	1	161087876	161095235	0.7499	0.453
DR	CYTL1	4	5016313	5021199	0.75	0.45325
DR	ADH4	4	100044808	100078949	0.7498	0.45338
DR	MTHFD2	2	74425689	74444692	0.7489	0.453946
DR	IL10RB	21	34638663	34682492	-0.748	0.45446
DR	KEL	7	142638201	142659768	-0.748	0.45446
DR	MARCO	2	119699742	119752236	-0.745	0.456244
DR	TALDO1	11	747329	765024	-0.74076	0.45884
DR	ADAM15	1	155023042	155035251	-0.74	0.459
DR	CTSV	9	99791961	99801925	0.7399	0.45936
DR	DPP10	2	115199876	116603328	0.736	0.461731
DR	CTRC	1	15764935	15775737	-0.734	0.463
DR	NUCB2	11	17229700	17371521	-0.732	0.46417
DR	EIF5	14	103799881	103811362	-0.731	0.46478
DR	SLAMF8	1	159796540	159807039	-0.731	0.465
DR	EDN1	6	12290596	12297427	0.73	0.4654
DR	RABEPK	9	127962821	127996437	0.7273	0.46705
DR	AHSP	16	31539185	31540124	-0.72715	0.4671
DR	PTGDS	9	139869544	139876194	-0.727	0.46724
DR	FURIN	15	91411822	91426688	0.72693	0.4673
DR	APOF	12	56754353	56756607	0.7261	0.46778
DR	FCRLB	1	161691353	161697933	0.725	0.468
DR	NAAA	4	76834810	76862204	0.724	0.46907
DR	TNFRSF10B	8	22877646	22926692	-0.724	0.46907
DR	RARRES1	3	158414681	158450485	0.724	0.4691
DR	MZB1	5	138723169	138725770	0.722367	0.47007
DR	TRIM25	17	54965270	54991399	-0.722	0.47029
DR	ABHD14B	3	52002526	52017425	-0.7217	0.4705
DR	MEPE	4	88742563	88767969	0.7217	0.47051
DR	CLSPN	1	36185819	36235568	0.7199	0.472
DR	SSC5D	19	55999771	56030465	0.718	0.47276
DR	CD164L2	1	27705666	27709870	-0.718	0.473
DR	HEXIM1	17	43225869	43229468	0.7166	0.47364
DR	SNX2	5	122110691	122165803	0.715613	0.47423
DR	CD59	11	33719807	33757991	0.71314	0.47576
DR	KYAT1	9	131595221	131644773	0.713	0.47585
DR	DSC2	18	28638806	28682378	0.7129	0.4759
DR	VWC2L	2	215275789	215443683	-0.7117	0.47664
DR	CDHR1	10	85954391	85979377	0.7108	0.4772
DR	ADAMTSL2	9	136397286	136440641	-0.7097	0.47787
DR	CTRB1	16	75252898	75258822	-0.709	0.4783
DR	QPCT	2	37571717	37600465	0.709	0.478324
DR	SERPINF2	17	1646130	1658562	-0.7063	0.48002
DR	PAPPA	9	118916083	119164601	0.7051	0.48076
DR	NELL1	11	20691097	21597227	0.705	0.48081
DR	PRDX1	1	45976708	45988719	-0.7044	0.481
DR	PRELP	1	203444956	203460480	0.704	0.481
DR	CRYM	16	21250195	21314404	0.704	0.4814
DR	CELA3A	1	22328149	22339032	0.7036	0.482
DR	CLEC1B	12	10138241	10166023	-0.7027	0.48224
DR	ELN	7	73442119	73484237	0.70132	0.4831
DR	SERPINA12	14	94953611	94984181	-0.701	0.4833
DR	MEGF9	9	123363091	123476748	0.7	0.48393
DR	AKR7L	1	19592476	19600688	0.7	0.484
DR	COL9A1	6	70924764	71012786	-0.6991	0.4845
DR	PDGFRB	5	149493400	149535435	-0.699	0.48455
DR	CGREF1	2	27321757	27341983	-0.697	0.485803
DR	CXCL8	4	74606223	74609433	-0.6956	0.48666
DR	TNFSF8	9	117655623	117692875	0.6955	0.48674
DR	MAVS	20	3827446	3856770	0.6953	0.4869
DR	CACYBP	1	174968300	174980851	-0.6937	0.488
DR	APOA4	11	116691416	116694022	0.69321	0.48818
DR	PTPRK	6	128289924	128841819	0.6922	0.4888
DR	CLUL1	18	596988	650334	-0.692	0.4889
DR	TNFRSF14	1	2487078	2496821	0.6914	0.489
DR	REG1A	2	79347488	79350545	0.6912	0.489445
DR	IDI2	10	1064847	1071799	0.691	0.4896
DR	TTR	18	29171689	29178984	-0.6908	0.4897
DR	PSRC1	1	109822178	109825808	0.691	0.49
DR	INHBC	12	57828543	57844611	-0.69	0.49019
DR	IGFBP2	2	217497551	217529159	-0.6874	0.491836
DR	ROBO4	11	124753587	124768396	-0.68708	0.49203
DR	APOH	17	64208151	64252643	0.687	0.49208
DR	EDAR	2	109510927	109605828	0.683	0.494607
DR	CCDC134	22	42196683	42222303	0.681	0.495678
DR	ECE1	1	21543740	21671997	-0.6805	0.496
DR	SERPINE1	7	100770370	100782547	-0.68002	0.49649
DR	IL31RA	5	55147207	55218681	-0.68	0.4965
DR	ADAM12	10	127700950	128077024	-0.6795	0.4968
DR	FAM172A	5	92953775	93447404	0.678686	0.49734
DR	CD34	1	208054317	208084747	0.6775	0.498
DR	ADGRD1	12	131438452	131626014	0.677	0.49841
DR	TNFRSF13B	17	16833130	16875432	-0.6756	0.49926
DR	LY75	2	160659866	160761260	0.672	0.501584
DR	ACP1	2	264140	278283	0.671	0.502221
DR	CD28	2	204571198	204603635	0.6644	0.506463
DR	TLR3	4	186990306	187009223	-0.664	0.50669
DR	FLT4	5	180028506	180076624	-0.663081	0.50728
DR	DYNLT1	6	159057506	159065771	0.663	0.5073
DR	CLEC10A	17	6977856	6983626	0.663	0.50733
DR	EPHA2	1	16450832	16482582	-0.661	0.509
DR	SERPINI1	3	167453031	167543356	0.66	0.5093
DR	FGFBP1	4	15937192	15940363	0.6591	0.50984
DR	GBP1	1	89518002	89531043	-0.659	0.51
DR	GPC1	2	241375088	241407495	0.658	0.510538
DR	EVI5	1	92974253	93257961	-0.6565	0.511
DR	CCL17	16	57438679	57449974	-0.65308	0.5137
DR	F10	13	113777128	113803843	0.6522	0.514257
DR	TNFRSF13C	22	42318027	42322822	0.652	0.514401
DR	SMPDL3A	6	123110194	123130865	-0.651	0.515
DR	CLEC12A	12	10103915	10148293	0.651	0.51505
DR	MPI	15	75182346	75194560	0.64881	0.5165
DR	AIF1L	9	133971863	133998539	0.6487	0.51651
DR	COLEC12	18	316740	500722	-0.6459	0.5183
DR	RECK	9	36036430	36124448	0.6418	0.52098
DR	RBM17	10	6130950	6159420	0.6391	0.5227
DR	CA12	15	63613577	63674360	0.63798	0.5235
DR	NOMO1	16	14927538	14990017	0.63766	0.5237
DR	MET	7	116312444	116438440	0.63661	0.52438
DR	IL20RB	3	136665072	136729927	0.6361	0.5247
DR	SFRP4	7	37945534	38065297	-0.63507	0.52539
DR	DNM1	9	130953934	131017527	-0.632	0.52739
DR	SEMA7A	15	74701630	74726808	0.63167	0.5276
DR	UROS	10	127473549	127511817	0.6302	0.5286
DR	DDC	7	50526134	50633154	-0.63	0.52869
DR	SLITRK6	13	86366925	86373623	0.63	0.528695
DR	PTX3	3	157154578	157161417	0.6296	0.529
DR	LGALS3BP	17	76967320	76976191	-0.6292	0.52919
DR	LYPD3	19	43964939	43969812	-0.629	0.52935
DR	IL12RB1	19	18169805	18209754	0.628	0.53
DR	NUMB	14	73741815	73930348	-0.626963	0.53068
DR	KAZALD1	10	102821598	102827888	0.626	0.5313
DR	GGH	8	63927638	63951730	0.625	0.53197
DR	TGFBR3	1	92145900	92371892	-0.6253	0.532
DR	AGT	1	230838269	230850043	-0.625	0.532
DR	MAP4K5	14	50885219	51027844	-0.624787	0.53211
DR	HAGH	16	1845621	1877195	0.62416	0.5325
DR	ASPN	9	95218487	95244788	-0.6236	0.53288
DR	CX3CL1	16	57406370	57418960	0.62325	0.5331
DR	NCS1	9	132934857	132999583	-0.6232	0.53316
DR	TXNDC15	5	134209493	134237215	-0.623	0.53328
DR	TF	3	133464800	133497850	0.623	0.5333
DR	INPP5D	2	233924677	234116549	0.6228	0.533417
DR	FGF5	4	81187753	81257834	-0.62	0.53526
DR	CD84	1	160510885	160549306	-0.6189	0.536
DR	FCRL6	1	159770301	159786041	0.619	0.536
DR	ITGA11	15	68588871	68724501	-0.61765	0.5368
DR	NHLRC3	13	39612443	39624246	-0.6175	0.53689
DR	PCSK9	1	55505221	55530525	-0.618	0.537
DR	FABP4	8	82390654	82395498	0.616	0.53789
DR	PTPRM	18	7566780	8406859	-0.615	0.5386
DR	APP	21	27252861	27543446	0.6149	0.53862
DR	HGFAC	4	3443614	3451222	0.614	0.53922
DR	CES2	16	66968347	66978999	0.6106	0.5415
DR	AKT3	1	243651535	244014381	0.6105	0.542
DR	FUT8	14	65877310	66210839	-0.609	0.54252
DR	DBNL	7	44084239	44109055	0.60834	0.54296
DR	TNFRSF8	1	12123434	12204264	-0.6084	0.543
DR	TIMP2	17	76849059	76921469	-0.6077	0.5434
DR	GDNF	5	37812779	37839788	-0.606596	0.54412
DR	SNED1	2	241938255	242034983	-0.6063	0.544293
DR	PMVK	1	154897210	154909467	-0.605	0.545
DR	INPP1	2	191208196	191236391	0.605	0.54521
DR	PRG3	11	57144242	57148623	-0.60482	0.5453
DR	SESTD1	2	179966419	180129517	0.6047	0.545369
DR	FSHB	11	30252563	30256808	0.60302	0.54649
DR	SUMF2	7	56131695	56148363	-0.60256	0.5468
DR	CHGA	14	93389425	93401638	-0.602033	0.54715
DR	FST	5	52776239	52782964	0.601538	0.54748
DR	PLAUR	19	44150247	44174699	-0.6013	0.54763
DR	TYMP	22	50964181	50968485	-0.6	0.548675
DR	ADAMTS13	9	136279478	136324524	-0.599	0.54917
DR	HSPG2	1	22148738	22263790	0.5978	0.55
DR	TXNDC5	6	7881750	7911047	0.5954	0.5516
DR	LACTB2	8	71547553	71581409	-0.5952	0.55172
DR	AHNAK2	14	105403581	105444694	0.594676	0.55206
DR	PLXDC2	10	20105168	20578785	-0.5934	0.5529
DR	TRIM21	11	4406127	4414926	0.59228	0.55366
DR	JAM3	11	133938820	134021896	0.59193	0.5539
DR	PCDH1	5	141232676	141258811	-0.591733	0.55403
DR	F11R	1	160965001	160991138	0.5909	0.555
DR	GSTM4	1	110198703	110217458	-0.5904	0.555
DR	PRDX6	1	173446405	173457946	0.5883	0.556
DR	ENTPD6	20	25176329	25207365	-0.587	0.5572
DR	SFRP1	8	41119477	41167016	-0.5864	0.55763
DR	TNFRSF12A	16	3068446	3072384	0.58633	0.5577
DR	GLRX	5	95087023	95158709	0.586	0.55788
DR	PAEP	9	138453602	138458801	-0.586	0.55788
DR	DPY30	2	32092878	32264881	-0.5855	0.558205
DR	EDIL3	5	83236373	83680611	0.58535	0.55831
DR	AMN	14	103388993	103399933	0.585	0.55855
DR	COMP	19	18893583	18902123	0.5842	0.5591
DR	ROR1	1	64239693	64647181	0.582	0.561
DR	GIPC2	1	78445226	78604133	0.5806	0.561
DR	PNMA1	14	74178486	74181075	-0.580066	0.56187
DR	THOP1	19	2785458	2815805	-0.58	0.56191
DR	LXN	3	158363611	158390482	-0.5775	0.5636
DR	GZMB	14	25100160	25103473	-0.577	0.56394
DR	TGOLN2	2	85545143	85555548	0.576	0.564615
DR	CD33	19	51728320	51747115	-0.576	0.56462
DR	SPOCK1	5	136310987	136934068	-0.57483	0.56541
DR	IL1RN	2	113864791	113891593	-0.5747	0.565463
DR	PDCD1LG2	9	5510570	5571254	0.574	0.56597
DR	BCAN	1	156611182	156629324	0.5735	0.566
DR	FOLR1	11	71900602	71907367	0.57359	0.56624
DR	CSF2RB	22	37309670	37336491	0.573	0.566645
DR	FGF23	12	4477393	4488894	-0.5728	0.56678
DR	ICAM3	19	10444452	10450499	-0.572	0.56732
DR	ITGB2	21	46305868	46351904	-0.5718	0.56746
DR	LRG1	19	4536421	4540486	0.571	0.568
DR	GFRA3	5	137588068	137610360	0.568264	0.56986
DR	NECTIN2	19	45349432	45392485	-0.5681	0.56994
DR	WIF1	12	65444406	65515346	-0.568	0.57001
DR	TEX101	19	43905648	43922749	0.568	0.57003
DR	RRM2B	8	103216730	103251346	-0.5679	0.5701
DR	RNASEH2A	19	12912877	12924452	-0.5677	0.57022
DR	MSTN	2	190920423	190927455	0.5676	0.570335
DR	BCHE	3	165490692	165555260	-0.567	0.5707
DR	MAX	14	65472892	65569413	-0.565189	0.57195
DR	PI16	6	36916039	36932613	-0.5649	0.5721
DR	SLAMF6	1	160454820	160493052	0.5633	0.573
DR	CRH	8	67088617	67090960	-0.563	0.57343
DR	RNASE4	14	21152259	21169374	0.563	0.57343
DR	CR2	1	207627575	207663240	-0.5627	0.574
DR	SFTPD	10	81697496	81742370	0.562	0.5741
DR	PI3	20	43803517	43805185	-0.561	0.5748
DR	NMI	2	152126979	152146571	-0.56	0.575479
DR	BLVRB	19	40953696	40971747	0.5599	0.57556
DR	TIMM10	11	57295936	57298276	0.55943	0.57587
DR	PADI4	1	17634690	17690499	-0.5593	0.576
DR	IFNAR1	21	34696782	34732168	-0.559	0.57616
DR	PLTP	20	44527260	44540794	0.559	0.5762
DR	DLL1	6	170591294	170615653	-0.5569	0.5776
DR	CHI3L1	1	203148059	203155877	0.556	0.578
DR	RNASE6	14	21249210	21250626	-0.555	0.57889
DR	VSTM2L	20	36531506	36573752	0.5549	0.5789
DR	HYOU1	11	118914900	118927913	0.55367	0.5798
DR	HGF	7	81328322	81399754	0.55334	0.58003
DR	HMBS	11	118955576	118964259	0.55307	0.58022
DR	HPCAL1	2	10443015	10567743	-0.5516	0.581205
DR	FCN1	9	137797736	137809809	-0.551	0.58163
DR	LILRB5	19	54753289	54761164	-0.55	0.58232
DR	DAPP1	4	100737990	100791311	-0.5499	0.58237
DR	WFDC12	20	43752066	43753106	0.548	0.5837
DR	NT5C	17	73126320	73127890	0.5471	0.58432
DR	HMCN2	9	133046882	133309510	-0.546	0.58507
DR	SCT	11	626431	627143	0.54509	0.58569
DR	OGN	9	95146249	95166978	-0.545	0.58575
DR	CRKL	22	21271714	21308037	0.545	0.585894
DR	POSTN	13	38136720	38172981	-0.5441	0.586391
DR	RAB2B	14	21927179	21945132	0.544	0.58644
DR	MEGF10	5	126626523	126801429	0.54	0.5892
DR	NCAM2	21	22370633	22915650	-0.535	0.59265
DR	GALNT10	5	153570290	153800544	0.535	0.59265
DR	CD5	11	60869867	60895324	-0.53242	0.59444
DR	TDGF1	3	46616024	46623953	0.531	0.5954
DR	RGMB	5	98104354	98134347	-0.530932	0.59547
DR	DNAJC6	1	65713902	65881552	0.5291	0.597
DR	TRDMT1	10	17184253	17244053	0.5283	0.5973
DR	KCTD5	16	2732476	2759031	-0.52783	0.5976
DR	EPHX2	8	27348296	27403081	-0.5278	0.59763
DR	ACYP1	14	75519924	75536186	-0.525788	0.59904
DR	SCARB2	4	77079886	77155689	0.5253	0.59939
DR	CHCHD6	3	126423063	126679249	-0.5238	0.6004
DR	APOE	19	45409011	45412650	0.523	0.60097
DR	NFE2	12	54685895	54694905	0.5223	0.60145
DR	CDCP1	3	45123770	45187914	0.5203	0.6028
DR	FCER2	19	7753644	7767032	0.52	0.60306
DR	TPK1	7	144149034	144533488	-0.519	0.60376
DR	PNLIPRP2	10	118380465	118404654	-0.519	0.6038
DR	EDDM3B	14	21236586	21239107	-0.517753	0.60463
DR	CEACAM19	19	45165545	45187631	0.5175	0.60482
DR	VIT	2	36923833	37041935	-0.517	0.605156
DR	TBCA	5	76986991	77164604	0.516665	0.60539
DR	NXPH3	17	47653220	47661189	0.5155	0.6062
DR	IGFBP4	17	38599713	38613983	0.5126	0.60825
DR	CEACAM20	19	45005729	45033811	-0.5112	0.60918
DR	PVALB	22	37196728	37215523	-0.511	0.609351
DR	TCTN3	10	97423153	97453900	-0.509	0.6108
DR	CCDC80	3	112315641	112368377	0.5088	0.6109
DR	SELP	1	169558087	169599431	-0.5084	0.611
DR	VWF	12	6058040	6233936	0.508	0.61148
DR	SH2B3	12	111843752	111889427	-0.5069	0.6122
DR	MATN3	2	20191872	20212455	0.506	0.612857
DR	CANT1	17	76987799	77005949	-0.5058	0.61298
DR	TEK	9	27109139	27230173	-0.503	0.61496
DR	TNC	9	117781857	117880536	-0.5025	0.61529
DR	PYDC1	16	31227283	31228680	0.50258	0.6153
DR	OSCAR	19	54597933	54606000	-0.502	0.61567
DR	VTI1A	10	114206756	114578503	-0.5018	0.6158
DR	LIFR	5	38475065	38608456	0.501215	0.61622
DR	CRYBB1	22	26995242	27014052	-0.5	0.616804
DR	HSPB6	19	36245470	36248980	-0.5003	0.61688
DR	CD72	9	35609530	35646807	0.4997	0.61729
DR	PSME2	14	24612571	24616779	-0.497866	0.61858
DR	WASHC3	12	102406705	102455927	0.4963	0.61972
DR	RAB44	6	36665628	36700960	-0.4952	0.6205
DR	LYZL2	10	30900708	30918691	0.4947	0.6208
DR	ADH1B	4	100226121	100273917	-0.4938	0.62148
DR	SLC9A3R2	16	2075357	2089027	-0.49323	0.6219
DR	AOC3	17	41003201	41010147	0.493	0.62201
DR	EHD3	2	31457203	31492313	0.4922	0.622553
DR	FNDC1	6	159590429	159693141	0.492	0.6227
DR	FLT3	13	28577411	28674729	0.492	0.622719
DR	TNIP1	5	150409506	150473138	-0.491878	0.62281
DR	HCLS1	3	121350246	121379774	0.4916	0.623
DR	C1S	12	7096351	7178336	-0.491	0.62343
DR	ERBB3	12	56473641	56497289	-0.4891	0.62476
DR	NID1	1	236139130	236228462	0.4892	0.625
DR	MTUS1	8	17501304	17658426	-0.4868	0.62643
DR	OPTC	1	203463271	203477992	-0.4831	0.629
DR	APBB1IP	10	26727132	26856732	-0.483	0.6291
DR	DOK2	8	21766384	21771371	-0.4826	0.62935
DR	BCAT1	12	24962956	25102393	-0.4819	0.6299
DR	PARP1	1	226548392	226595780	-0.482	0.63
DR	PTPRF	1	43990858	44089337	-0.4813	0.63
DR	COL2A1	12	48366748	48398269	-0.4809	0.63057
DR	CCL5	17	34198495	34207797	-0.4808	0.63067
DR	WFDC2	20	44098346	44110172	-0.4793	0.6317
DR	PLXDC1	17	37219556	37310647	-0.4763	0.63386
DR	SDCCAG8	1	243419336	243663394	0.4767	0.634
DR	CD40	20	44746911	44758502	0.476	0.6341
DR	PRSS53	16	31094746	31100949	0.474	0.6355
DR	IL32	16	3115298	3132193	0.47306	0.6362
DR	VSNL1	2	17720393	17838285	-0.473	0.636213
DR	SAA4	11	18252896	18258440	-0.47217	0.63681
DR	PM20D1	1	205797150	205819260	-0.472	0.637
DR	NME3	16	1820287	1821731	0.47158	0.6372
DR	FKBP5	6	35541362	35696360	-0.4716	0.6372
DR	C4BPB	1	207262187	207273338	-0.47	0.638
DR	MMP10	11	102641234	102651359	-0.47	0.63836
DR	PPCDC	15	75315896	75409803	-0.466	0.6412
DR	ACOX1	17	73937588	73975444	-0.4618	0.64421
DR	ALPP	2	233243244	233247599	-0.461	0.644799
DR	EIF4G3	1	21132785	21503381	0.461	0.645
DR	TADA3	3	9821544	9834695	0.46	0.6455
DR	ECHDC3	10	11784365	11806069	-0.46	0.6455
DR	FSTL3	19	676365	683399	0.46	0.6455
DR	RNASE3	14	21359558	21360507	0.459789	0.64567
DR	IGSF9	1	159896829	159915394	0.4587	0.646
DR	FASLG	1	172628158	172636014	0.4583	0.647
DR	C1R	12	7187513	7245203	0.4567	0.64788
DR	CACNB3	12	49207577	49222724	0.4565	0.64802
DR	IL5RA	3	3108010	3168297	-0.455	0.6491
DR	IL7R	5	35852797	35879705	0.452	0.65127
DR	APPL2	12	105567074	105630016	0.4518	0.65141
DR	LAIR2	19	55009100	55021897	0.451	0.65199
DR	CKB	14	103985996	103989448	0.450801	0.65213
DR	CHMP1A	16	89710839	89724253	-0.44742	0.6546
DR	CASP1	11	104896170	104905977	-0.447	0.65488
DR	MDGA1	6	37598455	37667082	-0.447	0.6549
DR	EGLN1	1	231499497	231560790	0.4454	0.656
DR	EFEMP1	2	56093102	56151274	0.4433	0.657563
DR	GGT1	22	24979718	25024972	-0.443	0.65776
DR	CASP10	2	202047604	202094129	0.4394	0.660391
DR	PNLIPRP1	10	118349897	118368687	-0.4381	0.6613
DR	CXCL12	10	44865613	44881941	0.4357	0.6631
DR	PRDX3	10	120927215	120938345	-0.4356	0.6631
DR	PCDH9	13	66876966	67804577	-0.4352	0.663415
DR	ARG2	14	68086515	68118437	-0.435083	0.6635
DR	CA2	8	86376081	86393722	-0.4334	0.66475
DR	CD4	12	6896024	6929974	0.4332	0.66484
DR	CTSD	11	1773982	1785803	0.433	0.66501
DR	DDX58	9	32455703	32526322	0.4325	0.66534
DR	TNFRSF19	13	24144509	24250243	-0.432	0.665732
DR	SUSD2	22	24577227	24585078	-0.43	0.667196
DR	WARS	14	100800125	100843142	0.429263	0.66773
DR	HSD17B14	19	49316274	49339935	0.429	0.66792
DR	GALNT7	4	174089904	174245118	0.4275	0.66901
DR	IL22RA1	1	24446261	24469611	-0.4257	0.67
DR	BIN2	12	51674822	51718452	0.4257	0.67035
DR	RIDA	8	99114572	99129469	0.424	0.67157
DR	USP8	15	50716577	50806616	-0.42313	0.6722
DR	ADIPOQ	3	186560479	186576252	-0.4213	0.6736
DR	TNFSF14	19	6661264	6670599	-0.42	0.67449
DR	NFU1	2	69622882	69664760	0.4189	0.675319
DR	PKD1	16	2138711	2185899	-0.41674	0.6769
DR	CLGN	4	141309609	141349122	0.414	0.67887
DR	LILRA2	19	55084387	55101752	0.413	0.67961
DR	DNAJB6	7	157128075	157210133	-0.41267	0.67985
DR	CBLN4	20	54572496	54580528	0.4114	0.6807
DR	CSF1	1	110452864	110473614	0.4115	0.681
DR	CLEC14A	14	38723308	38725574	-0.410741	0.68126
DR	ADAM23	2	207308263	207485854	0.409	0.68254
DR	ART3	4	76932337	77033955	0.409	0.68254
DR	MOCS2	5	52391509	52405893	-0.409	0.68254
DR	GBP4	1	89646831	89664615	-0.405	0.685
DR	TP53BP1	15	43695259	43802926	-0.40558	0.6851
DR	LDLR	19	11200038	11244492	-0.405	0.6855
DR	PYY	17	42030106	42081837	0.4046	0.68577
DR	COL28A1	7	7395834	7575484	-0.404	0.68621
DR	PRAP1	10	135160650	135166187	0.4029	0.687
DR	UNC5D	8	35092975	35654068	0.402	0.68766
DR	FAM171B	2	187558698	187630692	-0.402	0.687682
DR	GFRA2	8	21547915	21669869	-0.401	0.68842
DR	CAPG	2	85621871	85645555	0.4	0.689157
DR	ANXA4	2	69871557	70054232	-0.3982	0.690473
DR	PCSK7	11	117075053	117103241	0.397	0.69137
DR	EGFR	7	55086714	55279321	0.39695	0.69141
DR	CD302	2	160625141	160654766	0.396	0.692105
DR	VEGFC	4	177604689	177713881	-0.3957	0.69231
DR	GSN	9	123970072	124095121	0.3941	0.69353
DR	CASP8	2	202098166	202152434	0.3934	0.694
DR	PEAR1	1	156863490	156886226	-0.3932	0.694
DR	LCAT	16	67973653	67978034	-0.39236	0.6948
DR	SELE	1	169691782	169733846	0.3918	0.695
DR	CCL23	17	34340096	34345005	0.392	0.69506
DR	CCL15	17	34323476	34329084	-0.392	0.69506
DR	IQGAP2	5	75699074	76003957	0.391571	0.69538
DR	C1QTNF9	13	24881304	24896673	0.391	0.695797
DR	NTRK3	15	88402982	88799999	0.39063	0.6961
DR	TGFBI	5	135364584	135399507	-0.39	0.69654
DR	TNFSF13B	13	108903588	108960832	0.3898	0.696716
DR	CD2AP	6	47445525	47594999	-0.389	0.6973
DR	RBPMS2	15	65032091	65067786	0.38878	0.6974
DR	PON2	7	95034175	95064641	-0.387	0.69876
DR	CHAD	17	48541857	48546327	0.3866	0.69905
DR	LEFTY2	1	226124298	226129189	-0.385	0.7
DR	MBL2	10	54525140	54531460	-0.383	0.7017
DR	SERPINB6	6	2948393	2972399	0.3826	0.702
DR	ATRN	20	3451687	3631769	-0.382	0.7025
DR	IDO1	8	39759794	39785963	0.3802	0.7038
DR	CALCOCO1	12	54102301	54121529	0.3788	0.70482
DR	SLC16A1	1	113454469	113499635	0.3781	0.705
DR	PECR	2	216861052	216947678	-0.3777	0.705677
DR	LAYN	11	111411005	111432470	0.377	0.70617
DR	SETMAR	3	4344988	4359251	0.3754	0.7074
DR	SCLY	2	238969530	239008054	-0.3751	0.707571
DR	GFRA1	10	117816436	118032979	-0.3729	0.7092
DR	CPA2	7	129906667	129929638	0.371	0.71064
DR	CRNN	1	152381719	152386739	-0.371	0.711
DR	ROBO1	3	78646390	79816965	-0.3701	0.7113
DR	CA13	8	86132816	86196302	0.37	0.71138
DR	STK4	20	43595115	43708600	-0.369	0.7121
DR	CCL21	9	34709002	34710121	0.3675	0.71322
DR	CEACAM5	19	42212504	42233718	0.3668	0.7138
DR	CDHR2	5	175969512	176022975	0.363193	0.71646
DR	DCXR	17	79993012	79995608	0.3631	0.71654
DR	CD27	12	6554033	6560884	0.362	0.71735
DR	NUB1	7	151038785	151075535	0.36157	0.71768
DR	ADAMTS16	5	5140443	5320417	0.360324	0.7186
DR	WWP2	16	69796209	69975644	-0.359	0.7196
DR	LGMN	14	93170152	93215047	-0.35879	0.71975
DR	MASP1	3	186935073	187009810	-0.3586	0.7199
DR	PODXL	7	131185021	131242976	0.35511	0.7225
DR	PALM	19	708939	748329	-0.3533	0.72386
DR	CDH17	8	95139399	95229531	0.351	0.72559
DR	MYOM2	8	1993155	2113475	-0.3507	0.72585
DR	OLFM4	13	53602894	53626192	0.35	0.726339
DR	ACVRL1	12	52300692	52317145	0.35	0.72634
DR	IL16	15	81451916	81606399	-0.348	0.7278
DR	SCARF2	22	20779105	20792113	-0.348	0.72784
DR	TP73	1	3569084	3652765	-0.3472	0.728
DR	CC2D1A	19	14017014	14041692	-0.3475	0.72825
DR	MTHFSD	16	86563782	86588841	0.347	0.7286
DR	FADD	11	70049269	70053496	-0.34513	0.72999
DR	PLIN3	19	4838353	4867780	-0.3448	0.73028
DR	B4GAT1	11	66112843	66115163	-0.34463	0.73037
DR	CLMP	11	122940573	123065989	0.344	0.73085
DR	TCL1A	14	96176304	96180533	0.343649	0.73111
DR	INSL5	1	67263424	67266939	0.3419	0.732
DR	ANGPTL2	9	129849611	129885162	-0.3424	0.73205
DR	REG3A	2	79384129	79386879	0.342	0.732337
DR	LAG3	12	6881678	6887621	0.3403	0.73362
DR	CXCL11	4	76954835	76962568	0.338	0.73536
DR	IL1RAP	3	190231840	190377539	0.337	0.7361
DR	KIRREL2	19	36346763	36358011	0.3365	0.73648
DR	HS6ST1	2	128994290	129076151	0.3359	0.736937
DR	REG4	1	120336641	120354283	0.3353	0.737
DR	VMO1	17	4688580	4689728	0.335	0.73763
DR	PROS1	3	93591877	93692910	-0.3343	0.7381
DR	SELENOP	5	42799982	42887494	-0.333688	0.73862
DR	REG3G	2	79252812	79255631	0.3334	0.738801
DR	NOS1	12	117645947	117889975	0.3327	0.73935
DR	PLA2G4A	1	186798085	186958113	0.3317	0.74
DR	VWA1	1	1370241	1378262	-0.329	0.742
DR	DBN1	5	176883609	176901402	0.329	0.74216
DR	TFF2	21	43766466	43771237	0.32896	0.74218
DR	SNCG	10	88718375	88723017	-0.328	0.7429
DR	CA9	9	35673853	35681156	0.3278	0.74305
DR	GAL	11	68451247	68458643	0.32744	0.74333
DR	FRZB	2	183698002	183731890	-0.327	0.743668
DR	LECT2	5	135257968	135290723	-0.325	0.74518
DR	IGF1R	15	99192200	99507759	0.32466	0.7454
DR	VASN	16	4421849	4433529	-0.323	0.7467
DR	FCRL5	1	157483167	157522310	0.322	0.747
DR	TNFRSF4	1	1146706	1149518	0.3223	0.747
DR	TFF3	21	43731777	43735761	-0.31904	0.74969
DR	NUDT16	3	131100515	131107674	-0.318	0.7505
DR	PLXNB2	22	50713408	50746056	0.316	0.752003
DR	RBP1	3	139236276	139258671	0.3149	0.7528
DR	TDRKH	1	151742583	151763892	0.315	0.753
DR	CR1	1	207669492	207813992	-0.315	0.753
DR	ENPP6	4	185009859	185142383	0.3141	0.75343
DR	CCL22	16	57392684	57400102	0.31286	0.7544
DR	NPY	7	24323782	24331484	0.31266	0.75454
DR	CD38	4	15779898	15854853	-0.312	0.75504
DR	ACP5	19	11685475	11689823	-0.312	0.75504
DR	FOLR2	11	71927645	71932994	-0.31189	0.75512
DR	TGFA	2	70674412	70781325	-0.3099	0.756603
DR	PTK7	6	43044006	43129457	0.3095	0.7569
DR	CELSR2	1	109792641	109818372	0.308	0.758
DR	MUC13	3	124624289	124672663	0.3078	0.7583
DR	ACY3	11	67410026	67418130	-0.30746	0.75849
DR	TGM2	20	36755789	36794980	0.3056	0.7599
DR	IL17RA	22	17565844	17596584	-0.305	0.760366
DR	TFPI	2	188328957	188430487	-0.305	0.760366
DR	CCS	11	66360292	66373490	0.305	0.76037
DR	TAB2	6	149539777	149732749	-0.3049	0.7604
DR	HRC	19	49654455	49658681	-0.304	0.76111
DR	MSRA	8	9911778	10286401	0.3029	0.762
DR	SPESP1	15	69110560	69239150	-0.30253	0.7622
DR	PKD2	4	88928820	88998929	-0.3023	0.76245
DR	MILR1	17	62461569	62464760	0.302	0.76265
DR	C1QTNF5	11	119209649	119211650	0.30157	0.76298
DR	SUSD5	3	33191534	33260707	-0.301	0.7634
DR	SERPINA11	14	94908801	94919127	0.301	0.76341
DR	TLR1	4	38792298	38858438	0.301	0.76341
DR	BCR	22	23521891	23660224	0.301	0.763693
DR	COMMD1	2	62115859	62374382	0.2983	0.765497
DR	GOLGA3	12	133345495	133405444	0.2975	0.76607
DR	KIR3DL1	19	55327923	55342233	-0.297	0.76647
DR	EFHD1	2	233470767	233547491	-0.2964	0.766921
DR	IL10RA	11	117857063	117873752	-0.29407	0.76871
DR	CD22	19	35810164	35838258	0.294	0.76874
DR	REN	1	204123947	204159452	0.2937	0.769
DR	GALNT2	1	230193737	230417870	0.291	0.771
DR	ADAM22	7	87563458	87832204	-0.29	0.77182
DR	ITGBL1	13	102104944	102373206	-0.2893	0.77233
DR	FGFBP2	4	15961866	15970932	0.289	0.77258
DR	TFRC	3	195754054	195809060	-0.289	0.7726
DR	RET	10	43572475	43625799	-0.288	0.7733
DR	CASP7	10	115438921	115490666	-0.2879	0.7735
DR	IL1RL1	2	102927962	102968497	0.285	0.775644
DR	ARL2BP	16	57279010	57287547	0.28285	0.7773
DR	DCBLD2	3	98514785	98620533	-0.2826	0.7775
DR	CEP170	1	243287730	243418650	-0.2803	0.779
DR	EHBP1	2	62900986	63273622	0.28	0.779473
DR	CA5A	16	87915152	87970135	0.28	0.7795
DR	GLO1	6	38643701	38670917	-0.28	0.7795
DR	SPON2	4	1160720	1202750	-0.2794	0.77997
DR	GLT8D2	12	104382762	104457961	-0.2781	0.78094
DR	GDF15	19	18485541	18499986	0.2779	0.7811
DR	EIF2AK2	2	37326353	37384208	-0.2767	0.782034
DR	XCL1	1	168545711	168551315	0.275	0.783
DR	CEACAM1	19	43011456	43065386	0.274	0.78408
DR	CALB1	8	91070836	91107703	0.2734	0.78453
DR	COL5A1	9	137533620	137736689	0.2729	0.78495
DR	GP5	3	194115550	194119083	0.272	0.7856
DR	TSPAN8	12	71518865	71835678	0.272	0.78562
DR	IMPA1	8	82570196	82598928	-0.272	0.78562
DR	SULT1A1	16	28616517	28634946	0.27095	0.7864
DR	IPCEF1	6	154475631	154677926	0.2709	0.7864
DR	RNASET2	6	167342992	167370679	-0.271	0.7864
DR	DKK4	8	42231586	42234750	0.2701	0.78712
DR	PGLYRP1	19	46522411	46526323	0.27	0.78716
DR	CRELD1	3	9975506	9987097	-0.269	0.7879
DR	SCPEP1	17	55055466	55084129	-0.269	0.78793
DR	COL6A3	2	238232646	238323018	-0.2676	0.788992
DR	CAT	11	34460472	34493609	0.2676	0.78901
DR	BMP10	2	69092613	69098649	-0.2652	0.790854
DR	PARK7	1	8014351	8045565	0.2649	0.791
DR	SEMA3G	3	52467069	52479101	-0.2638	0.7919
DR	SAMD9L	7	92759368	92777682	-0.26381	0.79193
DR	WASF3	13	27131840	27263085	-0.2637	0.791986
DR	YOD1	1	207217194	207226325	-0.2641	0.792
DR	PDIA3	15	44038590	44065477	0.26358	0.7921
DR	PIK3AP1	10	98353069	98480271	-0.2629	0.7927
DR	SMOC1	14	70320848	70499083	0.262	0.79332
DR	SEZ6L2	16	29882480	29910868	-0.2617	0.7936
DR	CD70	19	6583194	6604114	-0.261	0.79409
DR	ST13	22	41220539	41253026	0.261	0.794093
DR	LRRC25	19	18501954	18508427	-0.26	0.79486
DR	TPMT	6	18128542	18155305	-0.259	0.7956
DR	CLSTN2	3	139654027	140296239	0.258	0.7964
DR	SIGLEC6	19	52022779	52035110	-0.257	0.79718
DR	GRHPR	9	37422663	37436987	-0.2567	0.79743
DR	PFKFB2	1	207207711	207254369	0.2544	0.799
DR	CREG1	1	167498914	167523004	0.2545	0.799
DR	SLIT2	4	20254883	20622184	-0.2534	0.79995
DR	SCRG1	4	174305852	174327531	-0.2503	0.80237
DR	AMY2A	1	104159433	104168402	-0.249	0.803
DR	ENDOU	12	48103517	48119350	0.248	0.80413
DR	EFNA4	1	155036207	155042029	0.247	0.805
DR	FCER1A	1	159259504	159278014	-0.2462	0.806
DR	TCN1	11	59620273	59634048	-0.245	0.80646
DR	SDK2	17	71330523	71640228	0.243	0.80801
DR	ROBO2	3	75955846	77699115	0.2397	0.8106
DR	FES	15	91426925	91439006	-0.23823	0.8117
DR	CLIP2	7	73703805	73820273	-0.23684	0.81278
DR	TNFSF10	3	172223298	172241297	0.2333	0.8155
DR	SNAP25	20	10199478	10288066	0.2326	0.8161
DR	ENPEP	4	111286889	111486441	-0.2324	0.8162
DR	PTPRB	12	70909646	71031220	0.232	0.81654
DR	RAD23B	9	110045418	110094475	0.2287	0.81907
DR	CILP	15	65487096	65503826	-0.228	0.8196
DR	KITLG	12	88886570	88974628	-0.2256	0.82152
DR	ITGAM	16	31271311	31344213	-0.22508	0.8219
DR	LAIR1	19	54862991	54882165	0.225	0.82198
DR	GHR	5	42423879	42721980	0.224	0.82276
DR	F11	4	187187099	187209960	-0.224	0.82276
DR	CHL1	3	238279	451100	0.223	0.8235
DR	SPAG1	8	101170134	101271506	0.222	0.82431
DR	TNFSF12	17	7452208	7461207	-0.2181	0.82732
DR	PRRT3	3	9987226	9994078	-0.218	0.8274
DR	SPON1	11	13984236	14289430	-0.218	0.82743
DR	AHCY	20	32868074	32899608	-0.2151	0.8297
DR	DUSP13	10	76854190	76868979	0.215	0.8298
DR	WFDC1	16	84328252	84363457	-0.21439	0.8302
DR	BANK1	4	102332443	102995969	0.2142	0.83041
DR	PRTN3	19	840960	848175	-0.214	0.83055
DR	LGALS3	14	55590828	55612131	0.214	0.83055
DR	CD300A	17	72462555	72480935	0.2138	0.83072
DR	C8B	1	57394883	57431813	0.214	0.831
DR	TNFRSF1B	1	12227060	12269285	0.212	0.832
DR	FGFR2	10	123237848	123357972	0.2093	0.8342
DR	TNFSF11	13	43136872	43182149	0.2075	0.835644
DR	KLK1	19	51322404	51327043	0.2071	0.83595
DR	LCN2	9	130911350	130915734	-0.2067	0.83624
DR	ADA	20	43248163	43280874	-0.204	0.8384
DR	OMD	9	95176527	95186743	0.2034	0.83879
DR	CLEC4G	19	7793843	7798792	-0.2027	0.83939
DR	PEPD	19	33877856	34012700	0.201	0.8407
DR	FAM20A	17	66531254	66597530	-0.1996	0.84178
DR	THY1	11	119288088	119295695	0.19939	0.84196
DR	YES1	18	721588	812547	-0.1987	0.8425
DR	AHSG	3	186330712	186339107	0.198	0.843
DR	SKAP1	17	46210802	46507637	0.1979	0.84314
DR	CD300LF	17	72690450	72709117	0.197	0.84383
DR	CD200R1	3	112640056	112693969	-0.196	0.8446
DR	GPR37	7	124386051	124405681	-0.195	0.84539
DR	CD300E	17	72606026	72619877	0.195	0.84539
DR	EBAG9	8	110551940	110578225	-0.1949	0.84545
DR	PLAU	10	75668935	75677255	0.1944	0.8459
DR	PDE5A	4	120415550	120550146	0.1942	0.84599
DR	CNP	17	40118759	40129749	0.194	0.84618
DR	TMEM132A	11	60691935	60704631	0.193	0.84696
DR	CHCHD10	22	24108021	24110630	0.192	0.847582
DR	REG1B	2	79312156	79315145	0.192	0.847742
DR	WASF1	6	110421022	110501207	0.191	0.8485
DR	GRIK2	6	101846664	102517958	-0.1903	0.8491
DR	PRSS22	16	2902728	2908171	0.18928	0.8499
DR	TIMP4	3	12194551	12200851	-0.189	0.8501
DR	ASAH2	10	51942538	52008370	0.186	0.8524
DR	COL18A1	21	46825052	46933634	0.18419	0.85387
DR	LMOD1	1	201865580	201915716	-0.1837	0.854
DR	RSPO1	1	38076951	38100595	0.1841	0.854
DR	NELL2	12	44902058	45315631	0.1839	0.85413
DR	HSDL2	9	115142217	115234690	-0.181	0.85637
DR	TRIM58	1	248020501	248041507	0.1804	0.857
DR	IL36G	2	113730780	113743242	-0.1791	0.857866
DR	TGFB1	19	41807492	41859816	0.1791	0.85788
DR	PPP1R12A	12	80167343	80329240	-0.178	0.85872
DR	CXCL17	19	42932440	42947200	0.1777	0.85897
DR	ESYT2	7	158523686	158622944	-0.17742	0.85918
DR	TMPRSS15	21	19641433	19858197	0.17726	0.8593
DR	AP1G2	14	24028774	24037279	-0.176919	0.85957
DR	SCGB3A2	5	147250245	147261754	-0.176387	0.85999
DR	PROC	2	128176003	128186822	0.1737	0.862083
DR	THBS4	5	79287134	79379110	0.173657	0.86213
DR	PVR	19	45147098	45166850	-0.173	0.86265
DR	INHBB	2	121103719	121109384	-0.173	0.862651
DR	GFAP	17	42980529	42994305	0.1707	0.86442
DR	SPRR3	1	152974223	152976332	-0.1699	0.865
DR	S100A14	1	153586731	153589462	0.1694	0.865
DR	BGLAP	1	156211753	156213112	0.1687	0.866
DR	FKBP7	2	179328391	179343327	-0.1679	0.866648
DR	FOXO1	13	41044090	41240734	0.1678	0.866773
DR	CLEC11A	19	51226586	51228975	-0.167	0.8674
DR	COL15A1	9	101705461	101833074	-0.1665	0.86778
DR	CLEC4M	19	7828035	7834491	-0.1654	0.86864
DR	LRRC37A2	17	44588877	44633016	0.165	0.86894
DR	CCL2	17	32582237	32584222	-0.1643	0.86947
DR	HSBP1	16	83841448	83853342	-0.161	0.8721
DR	PSMD9	12	122326637	122356203	-0.1607	0.87236
DR	IFIT3	10	91087651	91100728	-0.1603	0.8726
DR	ANGPTL1	1	178818840	178840187	-0.159	0.874
DR	CELA2A	1	15783223	15798586	0.1586	0.874
DR	CNDP1	18	72201675	72254448	-0.158	0.8745
DR	ULBP2	6	150263136	150270371	0.157	0.8752
DR	TCN2	22	31002825	31023265	0.157	0.875245
DR	BPIFB1	20	31861286	31897684	-0.156	0.876
DR	GIT1	17	27900487	27921072	-0.1556	0.87637
DR	ZBTB16	11	113930315	114121398	-0.15537	0.87653
DR	ANG	14	21152336	21167130	0.153	0.8784
DR	LRPAP1	4	3508103	3534286	-0.1525	0.87879
DR	SERPINA4	14	95027428	95036250	0.152	0.87919
DR	TBC1D17	19	50380682	50392006	-0.152	0.87919
DR	CES1	16	55836763	55867249	0.152	0.8792
DR	LIPF	10	90424198	90438571	0.151	0.88
DR	C1QL2	2	119913819	119916465	-0.1495	0.881195
DR	SULT2A1	19	48373723	48389654	-0.1493	0.8813
DR	LAMA4	6	112429963	112576141	-0.1493	0.8813
DR	MMP7	11	102391239	102401484	-0.149	0.88155
DR	AFM	4	74347400	74369718	0.1481	0.88227
DR	IL18R1	2	102927989	103015235	-0.148	0.882343
DR	LTBP2	14	74964873	75079081	-0.147138	0.88302
DR	PMM2	16	8882680	8943188	-0.14625	0.8837
DR	PKN3	9	131464802	131483197	-0.1462	0.88374
DR	CXCL10	4	76942270	76944650	-0.1461	0.88388
DR	ANGPTL3	1	63063158	63071830	-0.146	0.884
DR	FLT1	13	28874481	29069282	-0.1456	0.88424
DR	LUZP2	11	24518516	25104177	-0.14274	0.8865
DR	THBD	20	23026270	23030378	0.1404	0.8883
DR	STC1	8	23699428	23712320	-0.1375	0.89065
DR	TMEM25	11	118401756	118417995	0.13719	0.89088
DR	F2	11	46740730	46761056	-0.13691	0.8911
DR	PSMG4	6	3231637	3303607	-0.1367	0.8913
DR	SPINT2	19	38734675	38783254	0.1348	0.89275
DR	CDKN1A	6	36644237	36655116	-0.1343	0.8932
DR	PRTG	15	55903744	56035288	-0.134	0.8934
DR	SCARA5	8	27727399	27850244	-0.133	0.89419
DR	COL24A1	1	86194916	86622626	-0.1319	0.895
DR	GLRX5	14	95999840	96011061	0.131978	0.895
DR	GSR	8	30535578	30585443	0.1318	0.89511
DR	APEX1	14	20923350	20925931	0.131	0.89578
DR	KRT5	12	52908359	52914471	-0.1299	0.89668
DR	FCGR2A	1	161475220	161493803	0.129	0.897
DR	MYOC	1	171604557	171621823	-0.127	0.899
DR	DCN	12	91534261	91576900	0.1267	0.89919
DR	GALNT5	2	158114110	158170723	-0.1255	0.900132
DR	TMED8	14	77801364	77843452	0.125384	0.90022
DR	NTF3	12	5541278	5630702	0.1225	0.90252
DR	CLEC3B	3	45043040	45077563	0.1224	0.9026
DR	CRYZL1	21	34961647	35016232	0.1223	0.90266
DR	TNFRSF9	1	7975954	8003225	0.1221	0.903
DR	PRDX5	11	64085560	64089283	-0.12174	0.9031
DR	CCL13	17	32683471	32685629	0.1215	0.9033
DR	THTPA	14	24025197	24029480	0.121	0.90369
DR	A1BG	19	58856544	58864865	-0.1171	0.9068
DR	SBSN	19	36014269	36019253	0.117	0.90686
DR	MSLN	16	810762	818865	0.117	0.9069
DR	WNT9A	1	228106357	228135599	0.1162	0.907
DR	CTSF	11	66330934	66336312	0.11625	0.90745
DR	CTSC	11	88026760	88070955	0.114	0.90924
DR	NTRK2	9	87283466	87641985	-0.1127	0.91027
DR	KLK6	19	51461887	51472929	-0.1122	0.91064
DR	ADGRG1	16	57644564	57699492	0.11204	0.9108
DR	ACTA2	10	90694831	90751096	0.1115	0.9112
DR	SERPINH1	11	75273101	75283828	0.11105	0.91157
DR	TNR	1	175284330	175712906	-0.111	0.912
DR	LRRFIP1	2	238536219	238722325	0.1104	0.912068
DR	HBQ1	16	230452	231180	0.11033	0.9121
DR	ACADSB	10	124768495	124817827	-0.1099	0.9125
DR	OSM	22	30658818	30662829	-0.109	0.912855
DR	CD8A	2	87011733	87035519	-0.109	0.913225
DR	LSP1	11	1874200	1913497	0.10883	0.91334
DR	UMOD	16	20344374	20367623	-0.108	0.914
DR	NOTCH3	19	15269849	15311792	0.1078	0.91414
DR	HMOX1	22	35776354	35790207	0.108	0.914387
DR	RLN2	9	5299868	5304969	-0.1067	0.91503
DR	YAP1	11	101981192	102104154	-0.10651	0.91518
DR	GART	21	34876238	34915797	-0.106	0.91558
DR	ARHGAP25	2	68906733	69053965	0.1042	0.917044
DR	SLAMF1	1	160577890	160617085	-0.1033	0.918
DR	FCRL1	1	157764193	157789895	-0.103	0.918
DR	PF4	4	74846794	74847841	-0.1019	0.91882
DR	FGFBP3	10	93666346	93669240	0.1014	0.9192
DR	CD7	17	80272744	80275478	0.101	0.91955
DR	AMPD3	11	10329860	10529126	-0.09866	0.92141
DR	CDH2	18	25530930	25757410	-0.0978	0.9221
DR	C2CD2L	11	118972908	118989254	0.09767	0.92219
DR	PLAT	8	42032751	42065242	0.0975	0.92235
DR	TOP2B	3	25639396	25706398	0.097	0.9227
DR	SAT2	17	7529552	7531194	0.097	0.92273
DR	MAMDC2	9	72658497	72841886	-0.095	0.9243
DR	ARFIP1	4	153701089	153839615	-0.0924	0.92641
DR	RPA2	1	28218035	28241257	0.0902	0.928
DR	LGALS1	22	38071615	38075813	0.09	0.928287
DR	IGFBP7	4	57896939	57976551	0.09	0.92829
DR	BAIAP2	17	79008922	79091232	-0.0897	0.9285
DR	ST3GAL1	8	134467091	134584183	0.0885	0.9295
DR	AFP	4	74296855	74321891	0.0882	0.92974
DR	TSPYL1	6	116597741	116601066	-0.0881	0.9298
DR	TFPI2	7	93514709	93520303	-0.08768	0.93013
DR	MDK	11	46402306	46405387	0.08759	0.9302
DR	CCL27	9	34661877	34664045	-0.0872	0.93049
DR	KLK10	19	51515995	51523431	0.087	0.93067
DR	TNFSF13	17	7461609	7464925	-0.087	0.93067
DR	PTH1R	3	46919236	46945289	0.086	0.9314
DR	CXCL1	4	74735110	74736959	0.086	0.93147
DR	EPCAM	2	47572297	47614740	0.0852	0.932072
DR	GM2A	5	150591711	150650001	0.085	0.93226
DR	NT5E	6	86159302	86205509	-0.085	0.9323
DR	TPP1	11	6633994	6640692	0.0849	0.93234
DR	IFNGR1	6	137518621	137540586	0.0844	0.9328
DR	NCR1	19	55417508	55427508	0.0833	0.93364
DR	CD6	11	60739152	60787849	-0.083	0.93385
DR	CAMKK1	17	3763609	3798185	0.083	0.93387
DR	SSC4D	7	76018651	76039012	0.082	0.93465
DR	DHRS4L2	14	24439083	24475617	-0.08189	0.93473
DR	PDIA5	3	122785909	122944074	-0.0759	0.9395
DR	S100A4	1	153516089	153522612	0.0751	0.94
DR	IL1R1	2	102681004	102796334	0.075	0.940216
DR	CHAC2	2	53994929	54002333	-0.0747	0.940431
DR	APRT	16	88875747	88878352	-0.07343	0.9415
DR	ECI2	6	4115923	4135831	0.0728	0.942
DR	FXYD5	19	35645633	35660786	0.072	0.9426
DR	SEMA3F	3	50192478	50226508	0.0705	0.9438
DR	EXTL1	1	26346375	26362955	0.07	0.944
DR	SHISA5	3	48509197	48542259	-0.0702	0.944
DR	CPQ	8	97657455	98161882	-0.0699	0.94426
DR	KDR	4	55944644	55991756	-0.069	0.94499
DR	CDHR5	11	616565	626078	0.069	0.94499
DR	MITD1	2	99777890	99797521	-0.0686	0.945271
DR	PTPRN2	7	157331750	158380480	-0.06853	0.94536
DR	HYAL1	3	50337320	50349812	-0.0681	0.9457
DR	VCAN	5	82767284	82878122	-0.068	0.94579
DR	SELL	1	169659808	169680839	-0.067	0.947
DR	SCG2	2	224461658	224467221	0.0645	0.948576
DR	SIRPA	20	1874813	1921238	-0.063	0.9498
DR	ACADM	1	76190032	76253260	0.063	0.95
DR	RGMA	15	93578503	93632433	-0.06248	0.9502
DR	EGFLAM	5	38258511	38465123	-0.062	0.95056
DR	CRISP2	6	49660071	49681303	-0.062	0.9506
DR	KRT8	12	53290971	53343738	-0.0617	0.95077
DR	LRRC38	1	13801445	13840543	0.061	0.951
DR	SLC9A3R1	17	72744791	72765492	0.0609	0.95146
DR	NCAN	19	19322782	19363042	-0.0603	0.95193
DR	MMP8	11	102582526	102597781	-0.05932	0.95269
DR	CALCA	11	14988214	14993900	-0.05875	0.95315
DR	CHMP6	17	78965398	78983317	-0.0584	0.95342
DR	GPNMB	7	23275586	23314727	-0.05791	0.95382
DR	GBP2	1	89571815	89616139	-0.0565	0.955
DR	FXN	9	71650175	71715094	-0.0554	0.95583
DR	SPINT1	15	41136216	41150405	-0.055	0.9561
DR	SIGLEC8	19	51954101	51961710	-0.055	0.95614
DR	C9	5	39284364	39424970	0.054685	0.95639
DR	CPB1	3	148508889	148577974	-0.0545	0.9565
DR	PLB1	2	28680012	28866654	-0.052	0.958529
DR	ADAMTSL4	1	150521845	150533413	-0.052	0.959
DR	ARSB	5	78073032	78281910	0.05	0.96012
DR	CNTN4	3	2140497	3099640	0.0478	0.9618
DR	NPTX1	17	78440948	78451643	-0.047	0.96251
DR	CST1	20	23728190	23731905	0.046	0.9633
DR	PSAPL1	4	7432021	7436700	0.046	0.96331
DR	CDH5	16	66400525	66438689	0.04532	0.9639
DR	TFF1	21	43782391	43786703	-0.04524	0.96391
DR	CPOX	3	98239976	98312567	0.0444	0.9646
DR	AGR2	7	16831435	16873057	0.04418	0.96476
DR	CCL7	17	32597240	32599261	0.0437	0.96514
DR	OMG	17	29599031	29624557	0.043	0.9657
DR	GRP	18	56887400	56898006	-0.043	0.9657
DR	ECHS1	10	135175984	135187193	-0.0428	0.9659
DR	HS3ST3B1	17	14204400	14252721	-0.041	0.9673
DR	C1RL	12	7242183	7261869	0.039	0.96889
DR	RBP5	12	7276280	7281538	0.039	0.96889
DR	ICAM2	17	62079954	62097994	-0.0383	0.96943
DR	BST2	19	17513748	17516457	0.038	0.9697
DR	FCRL3	1	157644111	157670647	-0.038	0.97
DR	GP6	19	55525073	55549632	0.037	0.97049
DR	GFRAL	6	55192267	55267291	0.0353	0.9718
DR	LRRN1	3	3841121	3889387	0.035	0.9721
DR	USP28	11	113668596	113746292	-0.03348	0.97329
DR	PDCD5	19	33071974	33078358	-0.032	0.97447
DR	CCDC50	3	191046866	191116459	0.0305	0.9757
DR	RBP2	3	139171726	139199589	-0.03	0.9761
DR	ITGA5	12	54789045	54813244	-0.0296	0.97637
DR	LILRB1	19	55128612	55148979	0.029	0.97686
DR	LILRB2	19	54777675	54785039	0.029	0.97686
DR	SPINK2	4	57676026	57687908	0.028	0.97766
DR	ARSA	22	51061182	51066601	0.028	0.977662
DR	TBC1D23	3	99979844	100044095	0.0275	0.978
DR	PACS2	14	105766900	105864484	-0.024069	0.9808
DR	SNX15	11	64794880	64808044	0.024	0.98085
DR	SLITRK1	13	84451340	84456528	-0.0232	0.98152
DR	EFCAB2	1	245133007	245290466	0.022	0.982
DR	RASSF2	20	4760669	4804291	-0.0223	0.9822
DR	PAMR1	11	35453370	35551848	0.021	0.98325
DR	MCFD2	2	47129009	47168994	-0.019	0.984858
DR	NT5C3A	7	33053726	33102409	0.01838	0.98534
DR	RALB	2	120997640	121052289	0.018	0.985605
DR	MAPK9	5	179660143	179719099	-0.017802	0.9858
DR	PPP1R14A	19	38741877	38747231	-0.017	0.98644
DR	KLRF1	12	9980077	9997606	0.0162	0.98709
DR	MCEMP1	19	7741514	7744712	0.0158	0.98737
DR	PLG	6	161123270	161174347	0.0121	0.9903
DR	CLEC1A	12	10222153	10264226	-0.011	0.99122
DR	GKN1	2	69201705	69208106	0.0102	0.991835
DR	ADGRB3	6	69345259	70099403	0.01	0.992
DR	ACE	17	61554422	61575741	0.01	0.99202
DR	MRC1	10	18098352	18200091	0.0097	0.9923
DR	CPA1	7	130020180	130027955	0.00896	0.99285
DR	DNAJA4	15	78556428	78574538	0.00712	0.9943
DR	DKKL1	19	49865040	49878373	-0.007	0.99441
DR	IGFBPL1	9	38408991	38424444	0.007	0.99441
DR	LPA	6	160952515	161085291	-0.006	0.9952
DR	JAM2	21	27011584	27089874	-0.00503	0.99599
DR	CSTB	21	45192392	45196326	0.005	0.99601
DR	VEGFB	11	64002010	64006265	-0.00481	0.99616
DR	NRP1	10	33466420	33625190	0.004	0.9968
DR	CD209	19	7804880	7812450	-0.004	0.99681
DR	DPEP2	16	68021297	68034489	-0.00336	0.9973
DR	MEP1B	18	29765032	29800367	-0.003	0.9976
DR	CNPY4	7	99717236	99723134	-0.00151	0.9988
DR	SERPINA1	14	94843084	94857030	0.001211	0.99903
DR	RNASE1	14	21269387	21271437	0.000883	0.9993
DR	CCT5	5	10250033	10266524	-0.000359	0.99971

## Sheet: Table S4
Table S4. Conditional analysis of 29 genes with other genes located within 1 Mb
*Definitions of column headings:Category: Disease categories used in the study; Protein: Gene symbols of the protein; CHR: Chromosome number; P0: Start position (bp) of the gene encoding the protein; P1: end position (bp) of the gene encoding the protein; PWAS.Z: Z-score from discovery PWAS analysis; PWAS.P: P-value from discovery PWAS analysis; JOINT.BETA: Effect estimate from conditional analys…
Category	Protein	CHR	P0	P1	PWAS.Z	PWAS.P	JOINT.BETA	JOINT.BETA.SE	JOINT.Z	JOINT.P
DR	AARSD1	17	41102543	41116515	2.6	0.0083	2.6	1	2.6	0.0083
DR	CFHR5	1	196946686	196978804	5	7.2e-07	10.1	2.4	4.3	2e-05
DR	CHRDL2	11	74407474	74442430	-3	0.0023	-3	1	-3	0.0023
DR	COL4A1	13	110801310	110959496	3.4	0.00058	3.4	1	3.4	0.00058
DR	CPA4	7	129932974	129964020	-2.7	0.0065	-2.7	1	-2.7	0.0065
DR	CTSZ	20	57570240	57582302	3.1	0.0021	3.1	1	3.1	0.0021
DR	CXADR	21	18884700	18965897	2.9	0.0034	2.9	1	2.9	0.0034
DR	CYB5R2	11	7686331	7698453	2.6	0.0096	2.6	1	2.6	0.0096
DR	DDT	22	24313554	24322660	-3.2	0.0014	-0.38	0.63	-0.61	0.54
DR	ENTPD2	9	139942550	139948497	3	0.0026	1.7	0.91	1.9	0.06
DR	F13B	1	197008321	197036397	3.5	0.0005	-5.7	2.4	-2.4	0.01652
DR	GALNT3	2	166604101	166651192	-3.2	0.00162	-3.2	1	-3.2	0.00162
DR	GSTT2B	22	24299601	24303373	-3.6	0.00031	-3.6	1	-3.6	0.00031
DR	GUSB	7	65425671	65447301	-2.8	0.0053	-2.8	1	-2.8	0.0053
DR	GZMH	14	25075686	25078905	-2.6	0.0089	-2.6	1	-2.6	0.0089
DR	ICAM4	19	10397643	10399198	2.7	0.0078	2.7	1	2.7	0.0078
DR	LCN15	9	139654086	139660707	-3.1	0.0018	-3.1	1	-3.1	0.0018
DR	LIF	22	30636436	30642840	3	0.0024	3	1	3	0.00241
DR	LPL	8	19759228	19824769	-2.7	0.0074	-2.7	1	-2.7	0.0074
DR	MANSC4	12	27915671	27924209	-3.1	0.002	-3.1	1	-3.1	0.002
DR	MIF	22	24236191	24237414	-3.2	0.0012	-0.16	0.52	-0.31	0.75
DR	NCR3LG1	11	17373273	17398888	-2.6	0.0096	-2.6	1	-2.6	0.0096
DR	ODAM	4	71062213	71070293	2.9	0.0039	2.9	1	2.9	0.0039
DR	PAM	5	102089685	102366809	-3.1	0.0017	-3.1	1	-3.1	0.0017
DR	POMC	2	25383722	25391772	-3.5	0.00042	-3.5	1	-3.5	0.00042
DR	RARRES2	7	150035406	150038763	-2.7	0.0074	-2.7	1	-2.7	0.0074
DR	RTN4R	22	20228938	20270769	2.8	0.00545	2.8	1	2.8	0.00545
DR	S100A13	1	153591263	153603836	-3	0.0029	-3	1	-3	0.00291
DR	SPARC	5	151040657	151066726	-2.6	0.0086	-2.6	1	-2.6	0.0086

## Sheet: Table S5
Table S5. SMR analysis results of 26 associations selected from the PWAS
*Definitions of column headings: Outcome: Type of disease; ProbeChr: Chromosome number; Exposure: The name of the gene encoding the protein; Probe_bp: Start position (bp) of the gene encoding the protein; topSNP: The most significant SNP locus; topSNP_chr: The most significant SNPS loci in the chromosome; topSNP_bp: Start position (bp) of the topSNP_chr; A1: Effect allele; A2: Aternative allele; …
Outcome	ProbeChr	Exposure	Probe_bp	topSNP	topSNP_chr	topSNP_bp	A1	A2	Freq	b_GWAS	se_GWAS	p_GWAS	b_pQTL	se_pQTL	p_pQTL	b_SMR	se_SMR	p_SMR	p_HEIDI	nsnp_HEIDI	SMR_causal
DR	1	CFHR5	196975010	rs6695321	1	196706731	G	A	0.411043	-0.0648	0.0131	7.15303e-07	-0.358981	0.00776853	0	0.180511	0.0367007	8.72255e-07	2.74936e-06	20	NO
DR	22	GSTT2B	23957414	rs2739338	22	23954943	C	T	0.605317	0.0515	0.0134	0.0001167	-1.01651	0.00778728	0	-0.0506635	0.0131881	0.000122226	0.730988	20	YES
DR	1	F13B	197038741	rs12116643	1	197004053	C	T	0.176892	-0.0531	0.0152	0.000499505	-0.55772	0.0100366	0	0.0952091	0.0273076	0.000489316	1.99814e-06	20	NO
DR	2	GALNT3	165747588	rs12992997	2	165868323	T	C	0.308793	0.0454	0.0144	0.00162301	-0.389208	0.00826518	0	-0.116647	0.037081	0.0016567	0.0605	20	YES
DR	5	PAM	102753981	rs12656561	5	102989988	C	T	0.339468	0.0419	0.0134	0.00169099	-0.394028	0.00774667	0	-0.106338	0.0340719	0.00180254	0.334804	20	YES
DR	9	LCN15	136759634	rs4880142	9	136765950	C	T	0.780164	-0.0437	0.014	0.00177101	0.656487	0.00903478	0	-0.0665664	0.0213453	0.00181742	0.373621	17	YES
DR	12	MANSC4	27762427	rs11049142	12	27776841	G	A	0.247444	-0.0492	0.0159	0.002024	0.938792	0.00898193	0	-0.0524078	0.0169441	0.00198154	0.953828	20	YES
DR	11	CHRDL2	74696429	rs11607100	11	74703874	T	C	0.0327198	0.0966	0.0317	0.00233701	-0.639178	0.0182806	7.70844e-268	-0.151132	0.049783	0.0023989	0.00722502	8	NO
DR	13	COL4A1	110148963	rs3742207	13	110166251	G	T	0.322086	-0.0437	0.0145	0.00249299	-0.183177	0.00777181	7.93941e-123	0.238567	0.0798029	0.00279478	0.502614	15	YES
DR	11	CYB5R2	7665100	rs11041529	11	7679142	G	A	0.133947	-0.0573	0.0209	0.00602795	-0.33071	0.0114834	2.21018e-182	0.173264	0.0634831	0.00634714	0.00538112	20	NO
DR	17	AARSD1	42950526	rs6503721	17	42975431	G	A	0.665644	-0.0367	0.0135	0.00668098	-0.131429	0.00797246	4.67381e-61	0.279238	0.104104	0.00731195	0.977624	20	YES
DR	8	LPL	19901717	rs1470186	8	19938278	C	T	0.0112474	0.3354	0.1262	0.00788896	-1.4465	0.0250417	0	-0.23187	0.0873374	0.00793372	0.0173096	6	NO
DR	7	CPA4	130293134	rs10954267	7	130293641	A	C	0.604294	-0.0345	0.0133	0.00954795	0.529317	0.00795521	0	-0.0651783	0.0251458	0.00954154	0.591992	20	YES
DR	22	LIF	30240453	rs714027	22	30181782	G	A	0.54499	0.037	0.0129	0.00399098	0.0448523	0.00775697	7.37328e-09	0.82493	0.321051	0.0101856	0.32675	15	YES
DR	21	CXADR	17513043	rs2249192	21	17558115	G	A	0.668712	-0.0339	0.0137	0.0137899	-0.122699	0.00780294	1.02412e-55	0.276286	0.113029	0.0145104	0.531654	13	YES
DR	11	NCR3LG1	17351800	rs7928810	11	17350896	A	C	0.638037	-0.0309	0.0129	0.0171198	0.36081	0.00711521	0	-0.0856406	0.0357928	0.0167258	0.399943	20	YES
DR	4	ODAM	70195725	rs926004	4	70187545	C	T	0.138037	0.0525	0.0219	0.0164199	0.327051	0.0109868	1.02557e-194	0.160525	0.0671788	0.0168702	0.245307	20	YES
DR	20	CTSZ	58985686	rs6070698	20	59033863	T	C	0.0552147	-0.0486	0.0268	0.0697895	-0.209864	0.0150614	3.9424e-44	0.231579	0.128779	0.0721346	0.72187	3	NO
DR	1	S100A13	153618787	rs7536700	1	153668351	T	C	0.0746421	0.0448	0.0268	0.0950102	-0.308971	0.014272	6.24479e-104	-0.144997	0.0869977	0.095578	0.620709	7	NO
DR	19	ICAM4	10286955	rs5498	19	10285007	G	A	0.464213	-0.0209	0.0129	0.1054	-0.0935315	0.00645553	1.43059e-47	0.223454	0.138781	0.107372	0.811016	13	NO
DR	7	GUSB	65960684	rs10215516	7	66793093	A	G	0.530675	-0.0166	0.0131	0.2063	0.122777	0.00698638	3.91321e-69	-0.135204	0.106975	0.206268	0.465555	20	NO
DR	14	GZMH	24606480	rs4981547	14	24691739	G	A	0.492843	-0.0101	0.0129	0.4336	0.14018	0.00738405	2.30584e-80	-0.0720502	0.0921028	0.43405	0.607121	20	NO
DR	2	POMC	25160853	rs17046887	2	25152043	A	G	0.0357873	-0.0366	0.0515	0.4776	0.210074	0.023412	2.88757e-19	-0.174224	0.245919	0.478659	0.475382	9	NO
DR	5	SPARC	151661096	rs2881558	5	151678125	G	A	0.623722	-0.005	0.0136	0.7165	0.0635301	0.00785637	6.14315e-16	-0.0787028	0.214293	0.713419	0.37019	15	NO
DR	7	RARRES2	150035406	150038763	-	-	-	-	-	-	-	-	-	-	-	-	-	-	-	-	NO
DR	22	RTN4R	20228938	20270769	-	-	-	-	-	-	-	-	-	-	-	-	-	-	-	-	NO

## Sheet: Table S6
Table S6. Druggability of proteins potentially causally associated with DR.
Protein	Protein full name	Drug or component name	Drug groups	Indication	Detailed information
GSTT2B	Glutathione S-transferase theta-2B	Amitriptyline	approved, investigational	Major depressive disorder in adults; Management of neuropathic pain in adults; Prophylactic treatment of chronic tension-type headache (CTTH) in adults; Prophylactic treatment of migraine in adults	Detail
		Chlorambucil	approved, investigational	For treatment of chronic lymphatic (lymphocytic) leukemia, childhood minimal-change nephrotic syndrome, and malignant lymphomas including lymphosarcoma, giant follicular lymphoma, Hodgkin's disease, non-Hodgkin's lymphomas, and Waldenström’s Macroglobulinemia.	Detail
		Deoxycholic acid	approved, investigational	For improvement in appearance of moderate to severe fullness associated with submental fat in adults.	Detail
		Glutathione disulfide	approved	-	Detail
GALNT3	Polypeptide N-acetylgalactosaminyltransferase 3	-	-	-	-
PAM	Peptidyl-alpha-hydroxyglycine alpha-amidating lyase	Ascorbic acid	approved, investigational, nutraceutical	Used to treat vitamin C deficiency, scurvy, delayed wound and bone healing, urine acidification, and in general as an antioxidant. It has also been suggested to be an effective antiviral agent.	Detail
		Copper	approved, investigational	For use in the supplementation of total parenteral nutrition and in contraception with intrauterine devices	Detail
		N-alpha-Acetyl-3,5-diiodotyrosyl-D-threonine	experimental	-	Detail
		N-Alpha-Acetyl-3,5-Diiodotyrosylglycine	experimental	-	Detail
LCN15	Lipocalin-15	-	-	-	-
MANSC4	MANSC domain containing 4	-	-	-	-
COL4A1	Collagen alpha-1(IV) chain	Ascorbic acid	approved, investigational, nutraceutical	Used to treat vitamin C deficiency, scurvy, delayed wound and bone healing, urine acidification, and in general as an antioxidant. It has also been suggested to be an effective antiviral agent.	Detail
		Proline	approved, investigational, nutraceutical	L-Proline is extremely important for the proper functioning of joints and tendons and also helps maintain and strengthen heart muscles.	Detail
		Succinic acid	approved, nutraceutical	For nutritional supplementation, also for treating dietary shortage or imbalance	Detail
AARSD1	Alanyl-tRNA editing protein Aarsd1	-	-	-	-
CPA4	Carboxypeptidase A4	-	-	-	-
LIF	Leukemia inhibitory factor	-	-	-	-
CXADR	Coxsackievirus and adenovirus receptor	-	-	-	-
NCR3LG1	Natural cytotoxicity triggering receptor 3 ligand 1	-	-	-	-
ODAM	Odontogenic ameloblast-associated protein	-	-	-	-

## Sheet: Table S7
Table S7. Transcriptomic expression profiles of the 10 prioritized causal genes in an in vitro model of hyperglycemia (GSE233164).
gene_id	chr	start	end	strand	gene_name	Description	FPKM.Control1	FPKM.Control2	FPKM.Control3	FPKM.HG1	FPKM.HG2	FPKM.HG3	p.value
MSTRG.22154	chr22	23957414	23961195	-	GSTT2B	glutathione S-transferase theta 2B (gene/pseudogene) [Source:HGNC Symbol;Acc:HGNC:33437]	6.53783	6.20886	6.18455	4.32172	4.41077	4.61409	0.000303056
MSTRG.10052	chr13	110148963	110307157	-	COL4A1	collagen type IV alpha 1 chain [Source:HGNC Symbol;Acc:HGNC:2202]	5.6538	4.74001	6.10966	15.1889	15.7553	15.3279	0.000372852
MSTRG.22265	chr22	30240453	30258867	-	LIF	LIF interleukin 6 family cytokine [Source:HGNC Symbol;Acc:HGNC:6596]	5.48871	4.37586	6.57797	17.9682	17.1502	17.0178	0.000616791
MSTRG.30661	chr7	130293134	130324180	+	CPA4	carboxypeptidase A4 [Source:HGNC Symbol;Acc:HGNC:15740]	34.3224	15.8294	45.2321	161.718	108.579	124.692	0.0105027
MSTRG.21603	chr21	17513043	17593579	+	CXADR	CXADR Ig-like cell adhesion molecule [Source:HGNC Symbol;Acc:HGNC:2559]	10.2114	8.86559	13.5777	18.0407	17.4687	18.7486	0.0291495
ENSG00000115339	chr2	165747588	165794650	-	GALNT3	polypeptide N-acetylgalactosaminyltransferase 3 [Source:HGNC Symbol;Acc:HGNC:4125]	0.513251	0.608295	0.456542	0.355918	0.418764	0.290863	0.043081
MSTRG.26773	chr5	102753981	103031105	+	PAM	peptidylglycine alpha-amidating monooxygenase [Source:HGNC Symbol;Acc:HGNC:8596]	46.248	45.3332	45.5773	43.3712	45.1776	44.1044	0.0844346
MSTRG.8075	chr12	27762427	27780236	-	MANSC4	MANSC domain containing 4 [Source:HGNC Symbol;Acc:HGNC:40023]	0.072421	0.091392	0.068729	0.084149	0.042216	0.0001	0.279722
ENSG00000109205	chr4	70196496	70204576	+	ODAM	odontogenic, ameloblast associated [Source:HGNC Symbol;Acc:HGNC:26043]	0.0001	0.0001	0.0001	0.0001	0.0001	0.0001	NA
ENSG00000177984	chr9	136759634	136764518	-	LCN15	lipocalin 15 [Source:HGNC Symbol;Acc:HGNC:33777]	0.0001	0.0001	0.0001	0.0001	0.0001	0.0001	NA

## Sheet: Table S8
Table S8. Druggability of proteins potentially causally associated with DR.
Primer name	Sequence
COL4A1-F	GGGATGCTGTTGAAAGGTGAA
COL4A1-R	GGTGGTCCGGTAAATCCTGG
